# Supplementary material for: Integrated Computational Solution for Predicting Skin Sensitization Potential of Molecules
Source: PLoS One. 2016 Jun 7;11(6):e0155419. doi: 10.1371/journal.pone.0155419 (PMC4896476; doi:10.1371/journal.pone.0155419)
Supplement: S1 File — Supplementary file contains following tables: Table A. Descriptors & Fingerprints list.; Table B: Descriptors & Fingerprints values for model-1.; Table C: Descriptors & Fingerprints values for model-2.; Table D: Descriptors & Fingerprints values for model-3.; Table E: Descriptors & Fingerprints values for model-4.; Table F: Assigned values for machine learning weights.; Table G: Knowledge-based optimization.; Table H: Prediction accuracy of model variants.; Table I: Y-randomization for QSAR model variants incorporated in PW-1 or PW-2; Table J: Prediction of molecules of challenge sets by prediction workflow-1 (PW-1); Table K: Prediction of molecules of challenge sets by prediction workflow-2 (PW-2); Table L: Predicted reactive group(s) and skin-reaction mechanism(s) for molecules of challenge sets-1 and 2.; Table M: Prediction performance of VEGA v1.08 (with high reliability scores) with respect to challenge set-1.; Table N: Prediction performance of VEGA v1.08 (with high and medium reliability scores) with respect to challenge set-1.; Table O: Prediction performance of VEGA v1.08 (with high reliability scores) with respect to challenge set-2.; Table P: Prediction performance of VEGA v1.08 (with high and medium reliability scores) with respect to challenge set-2.; Table Q: Derivation and comparison of prediction performance of our prediction workflows with existing tools. (ZIP) [file pone.0155419.s001.zip]

Archive with 1 entries (1 files):
- SupplementryFile.xlsx
