# Supplementary material for: Integrated Computational Solution for Predicting Skin Sensitization Potential of Molecules
Source: PLoS One. 2016 Jun 7;11(6):e0155419. doi: 10.1371/journal.pone.0155419 (PMC4896476; doi:10.1371/journal.pone.0155419)
Supplement: S1 File — Supplementary file contains following tables: Table A. Descriptors & Fingerprints list.; Table B: Descriptors & Fingerprints values for model-1.; Table C: Descriptors & Fingerprints values for model-2.; Table D: Descriptors & Fingerprints values for model-3.; Table E: Descriptors & Fingerprints values for model-4.; Table F: Assigned values for machine learning weights.; Table G: Knowledge-based optimization.; Table H: Prediction accuracy of model variants.; Table I: Y-randomization for QSAR model variants incorporated in PW-1 or PW-2; Table J: Prediction of molecules of challenge sets by prediction workflow-1 (PW-1); Table K: Prediction of molecules of challenge sets by prediction workflow-2 (PW-2); Table L: Predicted reactive group(s) and skin-reaction mechanism(s) for molecules of challenge sets-1 and 2.; Table M: Prediction performance of VEGA v1.08 (with high reliability scores) with respect to challenge set-1.; Table N: Prediction performance of VEGA v1.08 (with high and medium reliability scores) with respect to challenge set-1.; Table O: Prediction performance of VEGA v1.08 (with high reliability scores) with respect to challenge set-2.; Table P: Prediction performance of VEGA v1.08 (with high and medium reliability scores) with respect to challenge set-2.; Table Q: Derivation and comparison of prediction performance of our prediction workflows with existing tools. (ZIP) [file pone.0155419.s001.zip › SupplementryFile.xlsx]

## Sheet: Legend
S. No.	Sheet Name	Description
1	Table A	Descriptors & Fingerprints list
2	Table B	Descriptors & Fingerprints values for model-1
3	Table C	Descriptors & Fingerprints values for model-2
4	Table D	Descriptors & Fingerprints values for model-3
5	Table E	Descriptors & Fingerprints values for model-4
6	Table F	Assigned values for machine learning weights
7	Table G	Knowledge-based optimization
8	Table H	Prediction accuracy of model variants
9	Table I	Y-randomization for QSAR model variants incorporated in PW-1 or PW-2
10	Table J	Prediction of molecules of challenge sets by prediction workflow-1 (PW-1)
11	Table K	Prediction of molecules of challenge sets by prediction workflow-2 (PW-2)
12	Table L	Predicted reactive group(s) and skin-reaction mechanism(s) for molecules of challenge sets-1 and 2
13	Table M	Prediction performance of VEGA v1.08 (with high reliability scores) with respect to challenge set-1
14	Table N	Prediction performance of VEGA v1.08 (with high and medium reliability scores) with respect to challenge set-1
15	Table O	Prediction performance of VEGA v1.08 (with high reliability scores) with respect to challenge set-2
16	Table P	Prediction performance of VEGA v1.08 (with high and medium reliability scores) with respect to challenge set-2
17	Table Q	Derivation and comparison of prediction performance of our prediction workflows with existing tools
Color Legend
S. No.	Sheet Name	Fill Color of Cells	Description
1	Table A		Descriptors and fingerprints of model variants present as part of PW-1
2	Table A		Descriptors and fingerprints of model variants present as part of PW-2
3	Table A		Descriptors and fingerprints of model variants present as part of both, PW-1 and PW-2
4	Table C		Descriptors and fingerprints of model variants present as part of PW-1
5	Table C		Descriptors and fingerprints of model variants present as part of PW-2
6	Table C		Descriptors and fingerprints of model variants present as part of both, PW-1 and PW-2
7	Table D		Descriptors and fingerprints of model variants present as part of PW-1
8	Table D		Descriptors and fingerprints of model variants present as part of PW-2
9	Table D		Descriptors and fingerprints of model variants present as part of both, PW-1 and PW-2
10	Table E		Descriptors and fingerprints of model variants present as part of PW-1
11	Table E		Descriptors and fingerprints of model variants present as part of PW-2
12	Table E		Descriptors and fingerprints of model variants present as part of both, PW-1 and PW-2
13	Table G		Color-coded scale from green to red indicates decreasing prediction accuracy, sensitivity and specificity in respective cells
14	Table H		Color-coded scale from green to red indicates decreasing prediction accuracy of model variants
15	Table J & K		Prediction for molecules of challenge set-1
16	Table J & K		Prediction for molecules of challenge set-2
17	Table L		Predicted reactive group(s) and skin-reaction mechanism(s) for molecules of challenge set-1
18	Table L		Predicted reactive group(s) and skin-reaction mechanism(s) for molecules of challenge set-2
19	Table Q		Color-coded scale from green to red indicates decreasing prediction accuracy and CCR of our prediction workflows and existing tools

## Sheet: Table A
[A]
Descriptor Group	Descriptor	Description	Class
AcidicGroupCountDescriptor	nAcid	Number of acidic groups. The list of acidic groups is defined by these SMARTS "$([O;H1]-[C,S,P]=O)", "$([*;-;!$(*~[*;+])])", "$([NH](S(=O)=O)C(F)(F)F)", and "$(n1nnnc1)" originally presented in JOELib	2D
APolDescriptor	apol	Sum of the atomic polarizabilities (including implicit hydrogens)	2D
AromaticAtomsCountDescriptor	naAromAtom	Number of aromatic atoms	2D
AromaticBondsCountDescriptor	nAromBond	Number of aromatic bonds	2D
AtomCountDescriptor	nAtom	Number of atoms	2D
AtomCountDescriptor	nBr	Number of bromine atoms	2D
AtomCountDescriptor	nC	Number of carbon atoms	2D
AtomCountDescriptor	nCl	Number of chlorine atoms	2D
AtomCountDescriptor	nH	Number of hydrogen atoms	2D
AtomCountDescriptor	nHeavyAtom	Number of heavy atoms (i.e. not hydrogen)	2D
AtomCountDescriptor	nN	Number of nitrogen atoms	2D
AtomCountDescriptor	nO	Number of oxygen atoms	2D
AtomCountDescriptor	nS	Number of sulphur atoms	2D
AtomCountDescriptor	nX	Number of halogen atoms (F, Cl, Br, I, At, Uus)	2D
AutocorrelationDescriptorCharge	ATSc1	ATS autocorrelation descriptor, weighted by charges	2D
AutocorrelationDescriptorCharge	ATSc2	ATS autocorrelation descriptor, weighted by charges	2D
AutocorrelationDescriptorMass	ATSm1	ATS autocorrelation descriptor, weighted by scaled atomic mass	2D
AutocorrelationDescriptorMass	ATSm2	ATS autocorrelation descriptor, weighted by scaled atomic mass	2D
AutocorrelationDescriptorMass	ATSm3	ATS autocorrelation descriptor, weighted by scaled atomic mass	2D
AutocorrelationDescriptorMass	ATSm4	ATS autocorrelation descriptor, weighted by scaled atomic mass	2D
BondCountDescriptor	nBonds	Number of bonds (excluding bonds with hydrogen)	2D
BondCountDescriptor	nBonds2	Total number of bonds (including bonds to hydrogens)	2D
BondCountDescriptor	nBondsD	Number of double bonds	2D
BondCountDescriptor	nBondsD2	Total number of double bonds (excluding bonds to aromatic bonds)	2D
BondCountDescriptor	nBondsM	Total number of bonds that have bond order greater than one (aromatic bonds have bond order 1.5).	2D
BondCountDescriptor	nBondsS	Number of single bonds (including bonds with hydrogen)	2D
BondCountDescriptor	nBondsS2	Total number of single bonds (including bonds to hydrogens, excluding aromatic bonds)	2D
BondCountDescriptor	nBondsS3	Total number of single bonds (excluding bonds to hydrogens and aromatic bonds)	2D
BondCountDescriptor	nBondsT	Number of triple bonds	2D
BPolDescriptor	bpol	Sum of the absolute value of the difference between atomic polarizabilities of all bonded atoms in the molecule (including implicit hydrogens)	2D
CarbonTypesDescriptor	C1SP1	Triply bound carbon bound to one other carbon	2D
CarbonTypesDescriptor	C1SP3	Singly bound carbon bound to one other carbon	2D
CarbonTypesDescriptor	C2SP2	Doubly bound carbon bound to two other carbons	2D
CarbonTypesDescriptor	C2SP3	Singly bound carbon bound to two other carbons	2D
CarbonTypesDescriptor	C3SP2	Doubly bound carbon bound to three other carbons	2D
CPSADescriptor	DPSA-1	Difference of PPSA-1 and PNSA-1	3D
CPSADescriptor	DPSA-3	Difference of PPSA-3 and PNSA-3	3D
CPSADescriptor	FNSA-1	PNSA-1 / total molecular surface area	3D
CPSADescriptor	FNSA-3	PNSA-3 / total molecular surface area	3D
CPSADescriptor	FPSA-1	PPSA-1 / total molecular surface area	3D
CPSADescriptor	FPSA-3	PPSA-3 / total molecular surface area	3D
CPSADescriptor	PNSA-1	Partial negative surface area -- sum of surface area on negative parts of molecule	3D
CPSADescriptor	PNSA-3	Charge weighted partial negative surface area	3D
CPSADescriptor	PPSA-1	Partial positive surface area -- sum of surface area on positive parts of molecule	3D
CPSADescriptor	RHSA	THSA / total molecular surface area	3D
CPSADescriptor	RPCG	Relative positive charge -- most positive charge / total positive charge	3D
CPSADescriptor	RPSA	TPSA / total molecular surface area	3D
CPSADescriptor	THSA	Sum of solvent accessible surface areas of atoms with absolute value of partial charges less than 0.2	3D
CPSADescriptor	TPSA	Sum of solvent accessible surface areas of atoms with absolute value of partial charges greater than or equal 0.2	3D
CPSADescriptor	WNSA-3	PNSA-3 * total molecular surface area / 1000	3D
CPSADescriptor	WPSA-1	PPSA-1 * total molecular surface area / 1000	3D
CrippenDescriptor	CrippenLogP	Crippen's LogP	2D
CrippenDescriptor	CrippenMR	Crippen's molar refractivity	2D
EccentricConnectivityIndexDescriptor	ECCEN	A topological descriptor combining distance and adjacency information	2D
ElectrotopologicalStateAtomTypeDescriptor	DELS	Sum of all atoms intrinsic state differences (measure of total charge transfer in the molecule). Using deltaV = (Zv-maxBondedHydrogens) /(atomicNumber-Zv-1). Gramatica, P., Corradi, M., and Consonni, V. (2000). Modelling and prediction of soil sorption coefficients of non-ionic organic pesticides by molecular descriptors. Chemosphere 41, 763-777.	2D
ElectrotopologicalStateAtomTypeDescriptor	DELS2	Sum of all atoms intrinsic state differences (measure of total charge transfer in the molecule). Using deltaV = Zv-maxBondedHydrogens. Gramatica, P., Corradi, M., and Consonni, V. (2000). Modelling and prediction of soil sorption coefficients of non-ionic organic pesticides by molecular descriptors. Chemosphere 41, 763-777.	2D
ElectrotopologicalStateAtomTypeDescriptor	gmax	Maximum E-State	2D
ElectrotopologicalStateAtomTypeDescriptor	gmin	Minimum E-State	2D
ElectrotopologicalStateAtomTypeDescriptor	hmin	Minimum H E-State	2D
ElectrotopologicalStateAtomTypeDescriptor	LipoaffinityIndex	Lipoaffinity index	2D
ElectrotopologicalStateAtomTypeDescriptor	maxaaaC	Maximum atom-type E-State: ::C:	2D
ElectrotopologicalStateAtomTypeDescriptor	maxaaCH	Maximum atom-type E-State: :CH:	2D
ElectrotopologicalStateAtomTypeDescriptor	maxaasC	Maximum atom-type E-State: :C:-	2D
ElectrotopologicalStateAtomTypeDescriptor	maxdCH2	Maximum atom-type E-State: =CH2	2D
ElectrotopologicalStateAtomTypeDescriptor	maxddC	Maximum atom-type E-State: =C=	2D
ElectrotopologicalStateAtomTypeDescriptor	MAXDN	Maximum negative intrinsic state di€fference in the molecule (related to the nucleophilicity of the molecule). Using deltaV = (Zv-maxBondedHydrogens) /(atomicNumber-Zv-1). Gramatica, P., Corradi, M., and Consonni, V. (2000). Modelling and prediction of soil sorption coefficients of non-ionic organic pesticides by molecular descriptors. Chemosphere 41, 763-777.	2D
ElectrotopologicalStateAtomTypeDescriptor	MAXDN2	Maximum negative intrinsic state di€fference in the molecule (related to the nucleophilicity of the molecule). Using deltaV = Zv-maxBondedHydrogens. Gramatica, P., Corradi, M., and Consonni, V. (2000). Modelling and prediction of soil sorption coefficients of non-ionic organic pesticides by molecular descriptors. Chemosphere 41, 763-777.	2D
ElectrotopologicalStateAtomTypeDescriptor	maxdO	Maximum atom-type E-State: =O	2D
ElectrotopologicalStateAtomTypeDescriptor	MAXDP	Maximum positive intrinsic state di€fference in the molecule (related to the electrophilicity of the molecule). Using deltaV = (Zv-maxBondedHydrogens) /(atomicNumber-Zv-1). Gramatica, P., Corradi, M., and Consonni, V. (2000). Modelling and prediction of soil sorption coefficients of non-ionic organic pesticides by molecular descriptors. Chemosphere 41, 763-777.	2D
ElectrotopologicalStateAtomTypeDescriptor	MAXDP2	Maximum positive intrinsic state di€fference in the molecule (related to the electrophilicity of the molecule). Using deltaV = Zv-maxBondedHydrogens. Gramatica, P., Corradi, M., and Consonni, V. (2000). Modelling and prediction of soil sorption coefficients of non-ionic organic pesticides by molecular descriptors. Chemosphere 41, 763-777.	2D
ElectrotopologicalStateAtomTypeDescriptor	maxdS	Maximum atom-type E-State: =S	2D
ElectrotopologicalStateAtomTypeDescriptor	maxdsCH	Maximum atom-type E-State: =CH-	2D
ElectrotopologicalStateAtomTypeDescriptor	maxdsN	Maximum atom-type E-State: =N-	2D
ElectrotopologicalStateAtomTypeDescriptor	maxdssC	Maximum atom-type E-State: =C<	2D
ElectrotopologicalStateAtomTypeDescriptor	maxHaaCH	Maximum atom-type H E-State: :CH:	2D
ElectrotopologicalStateAtomTypeDescriptor	maxHBa	Maximum E-States for (strong) Hydrogen Bond acceptors	2D
ElectrotopologicalStateAtomTypeDescriptor	maxHBd	Maximum E-States for (strong) Hydrogen Bond donors	2D
ElectrotopologicalStateAtomTypeDescriptor	maxHBint2	Maximum E-State descriptors of strength for potential Hydrogen Bonds of path length 2	2D
ElectrotopologicalStateAtomTypeDescriptor	maxHBint3	Maximum E-State descriptors of strength for potential Hydrogen Bonds of path length 3	2D
ElectrotopologicalStateAtomTypeDescriptor	maxHBint4	Maximum E-State descriptors of strength for potential Hydrogen Bonds of path length 4	2D
ElectrotopologicalStateAtomTypeDescriptor	maxHBint6	Maximum E-State descriptors of strength for potential Hydrogen Bonds of path length 6	2D
ElectrotopologicalStateAtomTypeDescriptor	maxHCHnX	Maximum atom-type H E-State: CHnX	2D
ElectrotopologicalStateAtomTypeDescriptor	maxHCsats	Maximum atom-type H E-State: H bonded to B, Si, P, Ge, As, Se, Sn or Pb	2D
ElectrotopologicalStateAtomTypeDescriptor	maxHCsatu	Maximum atom-type H E-State: H on C sp3 bonded to unsaturated C	2D
ElectrotopologicalStateAtomTypeDescriptor	maxHdCH2	Maximum atom-type H E-State: =CH2	2D
ElectrotopologicalStateAtomTypeDescriptor	maxHdsCH	Maximum atom-type H E-State: =CH-	2D
ElectrotopologicalStateAtomTypeDescriptor	maxHother	Maximum atom-type H E-State: H on aaCH, dCH2 or dsCH	2D
ElectrotopologicalStateAtomTypeDescriptor	maxHsNH2	Maximum atom-type H E-State: -NH2	2D
ElectrotopologicalStateAtomTypeDescriptor	maxHsOH	Maximum atom-type H E-State: -OH	2D
ElectrotopologicalStateAtomTypeDescriptor	maxHsSH	Maximum atom-type H E-State: -SH	2D
ElectrotopologicalStateAtomTypeDescriptor	maxsBr	Maximum atom-type E-State: -Br	2D
ElectrotopologicalStateAtomTypeDescriptor	maxsCH3	Maximum atom-type E-State: -CH3	2D
ElectrotopologicalStateAtomTypeDescriptor	maxsNH2	Maximum atom-type E-State: -NH2	2D
ElectrotopologicalStateAtomTypeDescriptor	maxsOH	Maximum atom-type E-State: -OH	2D
ElectrotopologicalStateAtomTypeDescriptor	maxssCH2	Maximum atom-type E-State: -CH2-	2D
ElectrotopologicalStateAtomTypeDescriptor	maxsSH	Maximum atom-type E-State: -SH	2D
ElectrotopologicalStateAtomTypeDescriptor	maxssNH	Maximum atom-type E-State: -NH-	2D
ElectrotopologicalStateAtomTypeDescriptor	maxssO	Maximum atom-type E-State: -O-	2D
ElectrotopologicalStateAtomTypeDescriptor	maxsssN	Maximum atom-type E-State: >N-	2D
ElectrotopologicalStateAtomTypeDescriptor	maxtN	Maximum atom-type E-State: #N	2D
ElectrotopologicalStateAtomTypeDescriptor	maxtsC	Maximum atom-type E-State: #C-	2D
ElectrotopologicalStateAtomTypeDescriptor	maxwHBa	Maximum E-States for weak Hydrogen Bond acceptors	2D
ElectrotopologicalStateAtomTypeDescriptor	maxwHBd	Maximum E-States for weak Hydrogen Bond donors	2D
ElectrotopologicalStateAtomTypeDescriptor	minaaaC	Minimum atom-type E-State: ::C:	2D
ElectrotopologicalStateAtomTypeDescriptor	minaaCH	Minimum atom-type E-State: :CH:	2D
ElectrotopologicalStateAtomTypeDescriptor	mindCH2	Minimum atom-type E-State: =CH2	2D
ElectrotopologicalStateAtomTypeDescriptor	minddC	Minimum atom-type E-State: =C=	2D
ElectrotopologicalStateAtomTypeDescriptor	mindO	Minimum atom-type E-State: =O	2D
ElectrotopologicalStateAtomTypeDescriptor	mindS	Minimum atom-type E-State: =S	2D
ElectrotopologicalStateAtomTypeDescriptor	mindsCH	Minimum atom-type E-State: =CH-	2D
ElectrotopologicalStateAtomTypeDescriptor	mindsN	Minimum atom-type E-State: =N-	2D
ElectrotopologicalStateAtomTypeDescriptor	mindssC	Minimum atom-type E-State: =C<	2D
ElectrotopologicalStateAtomTypeDescriptor	minHaaCH	Minimum atom-type H E-State: :CH:	2D
ElectrotopologicalStateAtomTypeDescriptor	minHBa	Minimum E-States for (strong) Hydrogen Bond acceptors	2D
ElectrotopologicalStateAtomTypeDescriptor	minHBd	Minimum E-States for (strong) Hydrogen Bond donors	2D
ElectrotopologicalStateAtomTypeDescriptor	minHBint2	Minimum E-State descriptors of strength for potential Hydrogen Bonds of path length 2	2D
ElectrotopologicalStateAtomTypeDescriptor	minHBint3	Minimum E-State descriptors of strength for potential Hydrogen Bonds of path length 3	2D
ElectrotopologicalStateAtomTypeDescriptor	minHBint4	Minimum E-State descriptors of strength for potential Hydrogen Bonds of path length 4	2D
ElectrotopologicalStateAtomTypeDescriptor	minHBint5	Minimum E-State descriptors of strength for potential Hydrogen Bonds of path length 5	2D
ElectrotopologicalStateAtomTypeDescriptor	minHBint6	Minimum E-State descriptors of strength for potential Hydrogen Bonds of path length 6	2D
ElectrotopologicalStateAtomTypeDescriptor	minHCHnX	Minimum atom-type H E-State: CHnX	2D
ElectrotopologicalStateAtomTypeDescriptor	minHCsats	Minimum atom-type H E-State: H bonded to B, Si, P, Ge, As, Se, Sn or Pb	2D
ElectrotopologicalStateAtomTypeDescriptor	minHCsatu	Minimum atom-type H E-State: H on C sp3 bonded to unsaturated C	2D
ElectrotopologicalStateAtomTypeDescriptor	minHdCH2	Minimum atom-type H E-State: =CH2	2D
ElectrotopologicalStateAtomTypeDescriptor	minHdsCH	Minimum atom-type H E-State: =CH-	2D
ElectrotopologicalStateAtomTypeDescriptor	minHother	Minimum atom-type H E-State: H on aaCH, dCH2 or dsCH	2D
ElectrotopologicalStateAtomTypeDescriptor	minHsNH2	Minimum atom-type H E-State: -NH2	2D
ElectrotopologicalStateAtomTypeDescriptor	minHsOH	Minimum atom-type H E-State: -OH	2D
ElectrotopologicalStateAtomTypeDescriptor	minHsSH	Minimum atom-type H E-State: -SH	2D
ElectrotopologicalStateAtomTypeDescriptor	minsBr	Minimum atom-type E-State: -Br	2D
ElectrotopologicalStateAtomTypeDescriptor	minsCH3	Minimum atom-type E-State: -CH3	2D
ElectrotopologicalStateAtomTypeDescriptor	minsNH2	Minimum atom-type E-State: -NH2	2D
ElectrotopologicalStateAtomTypeDescriptor	minsOH	Minimum atom-type E-State: -OH	2D
ElectrotopologicalStateAtomTypeDescriptor	minssCH2	Minimum atom-type E-State: -CH2-	2D
ElectrotopologicalStateAtomTypeDescriptor	minsSH	Minimum atom-type E-State: -SH	2D
ElectrotopologicalStateAtomTypeDescriptor	minssNH	Minimum atom-type E-State: -NH-	2D
ElectrotopologicalStateAtomTypeDescriptor	minssO	Minimum atom-type E-State: -O-	2D
ElectrotopologicalStateAtomTypeDescriptor	minsssCH	Minimum atom-type E-State: >CH-	2D
ElectrotopologicalStateAtomTypeDescriptor	minsssN	Minimum atom-type E-State: >N-	2D
ElectrotopologicalStateAtomTypeDescriptor	mintN	Minimum atom-type E-State: #N	2D
ElectrotopologicalStateAtomTypeDescriptor	mintsC	Minimum atom-type E-State: #C-	2D
ElectrotopologicalStateAtomTypeDescriptor	minwHBa	Minimum E-States for weak Hydrogen Bond acceptors	2D
ElectrotopologicalStateAtomTypeDescriptor	minwHBd	Minimum E-States for weak Hydrogen Bond donors	2D
ElectrotopologicalStateAtomTypeDescriptor	naaaC	Count of atom-type E-State: ::C:	2D
ElectrotopologicalStateAtomTypeDescriptor	naaCH	Count of atom-type E-State: :CH:	2D
ElectrotopologicalStateAtomTypeDescriptor	naasC	Count of atom-type E-State: :C:-	2D
ElectrotopologicalStateAtomTypeDescriptor	ndCH2	Count of atom-type E-State: =CH2	2D
ElectrotopologicalStateAtomTypeDescriptor	nddC	Count of atom-type E-State: =C=	2D
ElectrotopologicalStateAtomTypeDescriptor	ndS	Count of atom-type E-State: =S	2D
ElectrotopologicalStateAtomTypeDescriptor	ndsCH	Count of atom-type E-State: =CH-	2D
ElectrotopologicalStateAtomTypeDescriptor	ndsN	Count of atom-type E-State: =N-	2D
ElectrotopologicalStateAtomTypeDescriptor	nHaaCH	Count of atom-type H E-State: :CH:	2D
ElectrotopologicalStateAtomTypeDescriptor	nHBa	Count of E-States for (strong) Hydrogen Bond acceptors	2D
ElectrotopologicalStateAtomTypeDescriptor	nHBd	Count of E-States for (strong) Hydrogen Bond donors	2D
ElectrotopologicalStateAtomTypeDescriptor	nHBint2	Count of E-State descriptors of strength for potential Hydrogen Bonds of path length 2	2D
ElectrotopologicalStateAtomTypeDescriptor	nHBint4	Count of E-State descriptors of strength for potential Hydrogen Bonds of path length 4	2D
ElectrotopologicalStateAtomTypeDescriptor	nHCHnX	Count of atom-type H E-State: CHnX	2D
ElectrotopologicalStateAtomTypeDescriptor	nHCsats	Count of atom-type H E-State: H bonded to B, Si, P, Ge, As, Se, Sn or Pb	2D
ElectrotopologicalStateAtomTypeDescriptor	nHCsatu	Count of atom-type H E-State: H on C sp3 bonded to unsaturated C	2D
ElectrotopologicalStateAtomTypeDescriptor	nHdCH2	Count of atom-type H E-State: =CH2	2D
ElectrotopologicalStateAtomTypeDescriptor	nHdsCH	Count of atom-type H E-State: =CH-	2D
ElectrotopologicalStateAtomTypeDescriptor	nHother	Count of atom-type H E-State: H on aaCH, dCH2 or dsCH	2D
ElectrotopologicalStateAtomTypeDescriptor	nHsNH2	Count of atom-type H E-State: -NH2	2D
ElectrotopologicalStateAtomTypeDescriptor	nHsOH	Count of atom-type H E-State: -OH	2D
ElectrotopologicalStateAtomTypeDescriptor	nHsSH	Count of atom-type H E-State: -SH	2D
ElectrotopologicalStateAtomTypeDescriptor	nsBr	Count of atom-type E-State: -Br	2D
ElectrotopologicalStateAtomTypeDescriptor	nsCH3	Count of atom-type E-State: -CH3	2D
ElectrotopologicalStateAtomTypeDescriptor	nsCl	Count of atom-type E-State: -Cl	2D
ElectrotopologicalStateAtomTypeDescriptor	nsNH2	Count of atom-type E-State: -NH2	2D
ElectrotopologicalStateAtomTypeDescriptor	nsOH	Count of atom-type E-State: -OH	2D
ElectrotopologicalStateAtomTypeDescriptor	nssCH2	Count of atom-type E-State: -CH2-	2D
ElectrotopologicalStateAtomTypeDescriptor	nsSH	Count of atom-type E-State: -SH	2D
ElectrotopologicalStateAtomTypeDescriptor	nsssCH	Count of atom-type E-State: >CH-	2D
ElectrotopologicalStateAtomTypeDescriptor	nsssN	Count of atom-type E-State: >N-	2D
ElectrotopologicalStateAtomTypeDescriptor	ntN	Count of atom-type E-State: #N	2D
ElectrotopologicalStateAtomTypeDescriptor	ntsC	Count of atom-type E-State: #C-	2D
ElectrotopologicalStateAtomTypeDescriptor	nwHBa	Count of E-States for weak Hydrogen Bond acceptors	2D
ElectrotopologicalStateAtomTypeDescriptor	SaaaC	Sum of atom-type E-State: ::C:	2D
ElectrotopologicalStateAtomTypeDescriptor	SaaCH	Sum of atom-type E-State: :CH:	2D
ElectrotopologicalStateAtomTypeDescriptor	SaasC	Sum of atom-type E-State: :C:-	2D
ElectrotopologicalStateAtomTypeDescriptor	SdCH2	Sum of atom-type E-State: =CH2	2D
ElectrotopologicalStateAtomTypeDescriptor	SddC	Sum of atom-type E-State: =C=	2D
ElectrotopologicalStateAtomTypeDescriptor	SdS	Sum of atom-type E-State: =S	2D
ElectrotopologicalStateAtomTypeDescriptor	SdsCH	Sum of atom-type E-State: =CH-	2D
ElectrotopologicalStateAtomTypeDescriptor	SdsN	Sum of atom-type E-State: =N-	2D
ElectrotopologicalStateAtomTypeDescriptor	SdssC	Sum of atom-type E-State: =C<	2D
ElectrotopologicalStateAtomTypeDescriptor	SHaaCH	Sum of atom-type H E-State: :CH:	2D
ElectrotopologicalStateAtomTypeDescriptor	SHBa	Sum of E-States for (strong) Hydrogen Bond acceptors	2D
ElectrotopologicalStateAtomTypeDescriptor	SHBd	Sum of E-States for (strong) Hydrogen Bond donors	2D
ElectrotopologicalStateAtomTypeDescriptor	SHBint2	Sum of E-State descriptors of strength for potential Hydrogen Bonds of path length 2	2D
ElectrotopologicalStateAtomTypeDescriptor	SHBint3	Sum of E-State descriptors of strength for potential Hydrogen Bonds of path length 3	2D
ElectrotopologicalStateAtomTypeDescriptor	SHBint4	Sum of E-State descriptors of strength for potential Hydrogen Bonds of path length 4	2D
ElectrotopologicalStateAtomTypeDescriptor	SHCsats	Sum of atom-type H E-State: H on C sp3 bonded to saturated C	2D
ElectrotopologicalStateAtomTypeDescriptor	SHCsatu	Sum of atom-type H E-State: H on C sp3 bonded to unsaturated C	2D
ElectrotopologicalStateAtomTypeDescriptor	SHdCH2	Sum of atom-type H E-State: =CH2	2D
ElectrotopologicalStateAtomTypeDescriptor	SHdsCH	Sum of atom-type H E-State: =CH-	2D
ElectrotopologicalStateAtomTypeDescriptor	SHother	Sum of atom-type H E-State: H on aaCH, dCH2 or dsCH	2D
ElectrotopologicalStateAtomTypeDescriptor	SHsNH2	Sum of atom-type H E-State: -NH2	2D
ElectrotopologicalStateAtomTypeDescriptor	SHsOH	Sum of atom-type H E-State: -OH	2D
ElectrotopologicalStateAtomTypeDescriptor	SHsSH	Sum of atom-type H E-State: -SH	2D
ElectrotopologicalStateAtomTypeDescriptor	SsBr	Sum of atom-type E-State: -Br	2D
ElectrotopologicalStateAtomTypeDescriptor	SsCH3	Sum of atom-type E-State: -CH3	2D
ElectrotopologicalStateAtomTypeDescriptor	SsNH2	Sum of atom-type E-State: -NH2	2D
ElectrotopologicalStateAtomTypeDescriptor	SsOH	Sum of atom-type E-State: -OH	2D
ElectrotopologicalStateAtomTypeDescriptor	SssCH2	Sum of atom-type E-State: -CH2-	2D
ElectrotopologicalStateAtomTypeDescriptor	SsSH	Sum of atom-type E-State: -SH	2D
ElectrotopologicalStateAtomTypeDescriptor	SssNH	Sum of atom-type E-State: -NH-	2D
ElectrotopologicalStateAtomTypeDescriptor	SsssN	Sum of atom-type E-State: >N-	2D
ElectrotopologicalStateAtomTypeDescriptor	StN	Sum of atom-type E-State: #N	2D
ElectrotopologicalStateAtomTypeDescriptor	StsC	Sum of atom-type E-State: #C-	2D
ElectrotopologicalStateAtomTypeDescriptor	SwHBa	Sum of E-States for weak Hydrogen Bond acceptors	2D
ElectrotopologicalStateAtomTypeDescriptor	SwHBd	Sum of E-States for weak Hydrogen Bond donors	2D
ExtendedTopochemicalAtomDescriptor	ETA_Alpha	Sum of alpha values of all non-hydrogen vertices of a molecule	2D
ExtendedTopochemicalAtomDescriptor	ETA_AlphaP	Sum of alpha values of all non-hydrogen vertices of a molecule relative to molecular size	2D
ExtendedTopochemicalAtomDescriptor	ETA_Beta	A measure of electronic features of the molecule	2D
ExtendedTopochemicalAtomDescriptor	ETA_Beta_ns	A measure of electron-richness of the molecule	2D
ExtendedTopochemicalAtomDescriptor	ETA_Beta_ns_d	A measure of lone electrons entering into resonance	2D
ExtendedTopochemicalAtomDescriptor	ETA_BetaP	A measure of electronic features of the molecule relative to molecular size	2D
ExtendedTopochemicalAtomDescriptor	ETA_BetaP_ns	A measure of electron-richness of the molecule relative to molecular size	2D
ExtendedTopochemicalAtomDescriptor	ETA_BetaP_ns_d	A measure of lone electrons entering into resonance relative to molecular size	2D
ExtendedTopochemicalAtomDescriptor	ETA_BetaP_s	A measure of electronegative atom count of the molecule relative to molecular size	2D
ExtendedTopochemicalAtomDescriptor	ETA_dAlpha_B	A measure of count of hydrogen bond acceptor atoms and/or polar surface area	2D
ExtendedTopochemicalAtomDescriptor	ETA_dBeta	A measure of relative unsaturation content	2D
ExtendedTopochemicalAtomDescriptor	ETA_dBetaP	A measure of relative unsaturation content relative to molecular size	2D
ExtendedTopochemicalAtomDescriptor	ETA_dEpsilon_A	A measure of contribution of unsaturation and electronegative atom count	2D
ExtendedTopochemicalAtomDescriptor	ETA_dEpsilon_B	A measure of contribution of unsaturation	2D
ExtendedTopochemicalAtomDescriptor	ETA_dEpsilon_C	A measure of contribution of electronegativity	2D
ExtendedTopochemicalAtomDescriptor	ETA_dEpsilon_D	A measure of contribution of hydrogen bond donor atoms	2D
ExtendedTopochemicalAtomDescriptor	ETA_dPsi_A	A measure of hydrogen bonding propensity of the molecules	2D
ExtendedTopochemicalAtomDescriptor	ETA_Epsilon_1	A measure of electronegative atom count	2D
ExtendedTopochemicalAtomDescriptor	ETA_Epsilon_2	A measure of electronegative atom count	2D
ExtendedTopochemicalAtomDescriptor	ETA_Epsilon_3	A measure of electronegative atom count	2D
ExtendedTopochemicalAtomDescriptor	ETA_Epsilon_4	A measure of electronegative atom count	2D
ExtendedTopochemicalAtomDescriptor	ETA_Eta	Composite index Eta	2D
ExtendedTopochemicalAtomDescriptor	ETA_Eta_F	Functionality index EtaF	2D
ExtendedTopochemicalAtomDescriptor	ETA_Eta_F_L	Local functionality contribution EtaF_local	2D
ExtendedTopochemicalAtomDescriptor	ETA_Eta_L	Local index Eta_local	2D
ExtendedTopochemicalAtomDescriptor	ETA_Eta_R_L	Local index Eta_local for reference alkane	2D
ExtendedTopochemicalAtomDescriptor	ETA_EtaP	Composite index Eta relative to molecular size	2D
ExtendedTopochemicalAtomDescriptor	ETA_EtaP_F	Functionality index EtaF relative to molecular size	2D
ExtendedTopochemicalAtomDescriptor	ETA_EtaP_F_L	Local functionality contribution EtaF_local relative to molecular size	2D
ExtendedTopochemicalAtomDescriptor	ETA_EtaP_L	Local index Eta_local relative to molecular size	2D
ExtendedTopochemicalAtomDescriptor	ETA_Psi_1	A measure of hydrogen bonding propensity of the molecules and/or polar surface area	2D
ExtendedTopochemicalAtomDescriptor	ETA_Shape_Y	Shape index Y	2D
FMFDescriptor	FMF	Complexity of a molecule	2D
FragmentComplexityDescriptor	fragC	Complexity of a system	2D
GravitationalIndexDescriptor	GRAV-1	Gravitational index of heavy atoms	3D
GravitationalIndexDescriptor	GRAV-2	Square root of gravitational index of heavy atoms	3D
GravitationalIndexDescriptor	GRAV-3	Cube root of gravitational index of heavy atoms	3D
GravitationalIndexDescriptor	GRAV-4	Gravitational index of all pairs of atoms (not just bonded pairs)	3D
GravitationalIndexDescriptor	GRAV-5	Square root of gravitational index of all pairs of atoms (not just bonded pairs)	3D
GravitationalIndexDescriptor	GRAV-6	Cube root of gravitational index of all pairs of atoms (not just bonded pairs)	3D
GravitationalIndexDescriptor	GRAVH-1	Gravitational index - hydrogens included	3D
GravitationalIndexDescriptor	GRAVH-2	Square root of hydrogen-included gravitational index	3D
GravitationalIndexDescriptor	GRAVH-3	Cube root of hydrogen-included gravitational index	3D
KappaShapeIndicesDescriptor	Kier1	First kappa shape index	2D
KappaShapeIndicesDescriptor	Kier2	Second kappa shape index	2D
LargestChainDescriptor	nAtomLC	Number of atoms in the largest chain	2D
LargestPiSystemDescriptor	nAtomP	Number of atoms in the largest pi system	2D
LongestAliphaticChainDescriptor	nAtomLAC	Number of atoms in the longest aliphatic chain	2D
MannholdLogPDescriptor	MLogP	Mannhold LogP	2D
McGowanVolumeDescriptor	McGowan_Volume	McGowan characteristic volume	2D
MDEDescriptor	MDEC-11	Molecular distance edge between all primary carbons	2D
MDEDescriptor	MDEC-12	Molecular distance edge between all primary and secondary carbons	2D
MDEDescriptor	MDEC-22	Molecular distance edge between all secondary carbons	2D
MDEDescriptor	MDEC-23	Molecular distance edge between all secondary and tertiary carbons	2D
MDEDescriptor	MDEN-13	Molecular distance edge between all primary and tertiary niroqens	2D
MDEDescriptor	MDEN-33	Molecular distance edge between all tertiary nitrogens	2D
MDEDescriptor	MDEO-11	Molecular distance edge between all primary oxygens	2D
MDEDescriptor	MDEO-12	Molecular distance edge between all primary and secondary oxygens	2D
MDEDescriptor	MDEO-22	Molecular distance edge between all secondary oxygens	2D
MLFERDescriptor	MLFER_A	Overall or summation solute hydrogen bond acidity	2D
MLFERDescriptor	MLFER_BO	Overall or summation solute hydrogen bond basicity	2D
MLFERDescriptor	MLFER_E	Excessive molar refraction	2D
MLFERDescriptor	MLFER_L	Solute gas-hexadecane partition coefficient	2D
MLFERDescriptor	MLFER_S	Combined dipolarity/polarizability	2D
MomentOfInertiaDescriptor	MOMI-R	Radius of gyration	3D
MomentOfInertiaDescriptor	MOMI-XY	X/Y	3D
MomentOfInertiaDescriptor	MOMI-XZ	X/Z	3D
MomentOfInertiaDescriptor	MOMI-YZ	Y/Z	3D
PaDELHBondAcceptorCountDescriptor	nHBAcc	Number of hydrogen bond acceptors (using CDK HBondAcceptorCountDescriptor algorithm)	2D
PaDELHBondAcceptorCountDescriptor	nHBAcc_Lipinski	Number of hydrogen bond acceptors (using Lipinski's definition: any nitrogen; any oxygen)	2D
PaDELHBondAcceptorCountDescriptor	nHBAcc2	Number of hydrogen bond acceptors (any oxygen; any nitrogen where the formal charge of the nitrogen is non-positive (i.e. formal charge <= 0) except a non-aromatic nitrogen that is adjacent to an oxygen and aromatic ring, or an aromatic nitrogen with a hydrogen atom in a ring, or an aromatic nitrogen with 3 neighouring atoms in a ring, or a nitrogen with total bond order >=4; any fluorine)	2D
PaDELHBondAcceptorCountDescriptor	nHBAcc3	Number of hydrogen bond acceptors (any oxygen; any nitrogen where the formal charge of the nitrogen is non-positive (i.e. formal charge <= 0) except a non-aromatic nitrogen that is adjacent to an oxygen and aromatic ring, or an aromatic nitrogen with a hydrogen atom in a ring, or an aromatic nitrogen with 3 neighouring atoms in a ring, or a nitrogen with total bond order >=4, or a nitrogen in an …	2D
PaDELHBondDonorCountDescriptor	nHBDon	Number of hydrogen bond donors (using CDK HBondDonorCountDescriptor algorithm)	2D
PaDELHBondDonorCountDescriptor	nHBDon_Lipinski	Number of hydrogen bond donors (using Lipinski's definition: Any OH or NH. Each available hydrogen atom is counted as one hydrogen bond donor)	2D
PetitjeanShapeIndexDescriptor	geomShape	Petitjean geometric shape index	3D
RingCountDescriptor	n3Ring	Number of 3-membered rings	2D
RingCountDescriptor	n4Ring	Number of 4-membered rings	2D
RingCountDescriptor	n5Ring	Number of 5-membered rings	2D
RingCountDescriptor	n6Ring	Number of 6-membered rings	2D
RingCountDescriptor	nF10Ring	Number of 10-membered fused rings	2D
RingCountDescriptor	nFG12Ring	Number of >12-membered fused rings	2D
RingCountDescriptor	nFRing	Number of fused rings	2D
RingCountDescriptor	nRing	Number of rings	2D
RingCountDescriptor	nT10Ring	Number of 10-membered rings (includes counts from fused rings)	2D
RingCountDescriptor	nT4Ring	Number of 4-membered rings (includes counts from fused rings)	2D
RingCountDescriptor	nT5Ring	Number of 5-membered rings (includes counts from fused rings)	2D
RingCountDescriptor	nT6Ring	Number of 6-membered rings (includes counts from fused rings)	2D
RingCountDescriptor	nTG12Ring	Number of >12-membered rings (includes counts from fused rings)	2D
RingCountDescriptor	nTRing	Number of rings (includes counts from fused rings)	2D
RotatableBondsCountDescriptor	nRotB	Number of rotatable bonds, excluding terminal bonds	2D
RuleOfFiveDescriptor	LipinskiFailures	Number failures of the Lipinski's Rule Of 5	2D
VAdjMaDescriptor	vAdjMat	Vertex adjacency information (magnitude)	2D
WeightDescriptor	MW	Molecular weight	2D
WeightedPathDescriptor	WTPT-1	Molecular ID	2D
WeightedPathDescriptor	WTPT-2	Molecular ID / number of atoms	2D
WeightedPathDescriptor	WTPT-3	Sum of path lengths starting from heteroatoms	2D
WeightedPathDescriptor	WTPT-4	Sum of path lengths starting from oxygens	2D
WeightedPathDescriptor	WTPT-5	Sum of path lengths starting from nitrogens	2D
WHIMDescriptor	Weta2.mass	Directional WHIM, weighted by atomic masses	3D
WHIMDescriptor	Weta2.unity	Directional WHIM, weighted by unit weights	3D
WHIMDescriptor	WK.unity	Non-directional WHIM, weighted by unit weights	3D
WHIMDescriptor	Wlambda1.mass	Directional WHIM, weighted by atomic masses	3D
WHIMDescriptor	Wlambda1.unity	Directional WHIM, weighted by unit weights	3D
WHIMDescriptor	Wlambda2.eneg	Directional WHIM, weighted by Mulliken atomic electronegativites	3D
WHIMDescriptor	Wlambda2.mass	Directional WHIM, weighted by atomic masses	3D
WHIMDescriptor	Wlambda2.polar	Directional WHIM, weighted by atomic polarizabilities	3D
WHIMDescriptor	Wlambda2.unity	Directional WHIM, weighted by unit weights	3D
WHIMDescriptor	Wlambda2.volume	Directional WHIM, weighted by van der Waals volumes	3D
WHIMDescriptor	Wlambda3.unity	Directional WHIM, weighted by unit weights	3D
WHIMDescriptor	Wnu1.polar	Directional WHIM, weighted by atomic polarizabilities	3D
WHIMDescriptor	Wnu1.unity	Directional WHIM, weighted by unit weights	3D
WHIMDescriptor	Wnu1.volume	Directional WHIM, weighted by van der Waals volumes	3D
WHIMDescriptor	Wnu2.mass	Directional WHIM, weighted by atomic masses	3D
WHIMDescriptor	Wnu2.polar	Directional WHIM, weighted by atomic polarizabilities	3D
WHIMDescriptor	Wnu2.unity	Directional WHIM, weighted by unit weights	3D
WHIMDescriptor	Wnu2.volume	Directional WHIM, weighted by van der Waals volumes	3D
WHIMDescriptor	WT.eneg	Non-directional WHIM, weighted by Mulliken atomic electronegativites	3D
WHIMDescriptor	WT.mass	Non-directional WHIM, weighted by atomic masses	3D
WHIMDescriptor	WT.polar	Non-directional WHIM, weighted by atomic polarizabilities	3D
WHIMDescriptor	WT.unity	Non-directional WHIM, weighted by unit weights	3D
WHIMDescriptor	WT.volume	Non-directional WHIM, weighted by van der Waals volumes	3D
ZagrebIndexDescriptor	Zagreb	Sum of the squares of atom degree over all heavy atoms i	2D
[B]
FingerPrints	Description	SMARTS
SubFP79	Acylchloride	[CX3;$([R0][#6]),$([H1R0])](=[OX1])[ClX1]
SubFP83	Acylhalide	[CX3;$([R0][#6]),$([H1R0])](=[OX1])[FX1,ClX1,BrX1,IX1]
SubFP84	Carboxylic acid	[CX3;$([R0][#6]),$([H1R0])](=[OX1])[$([OX2H]),$([OX1-])]
SubFP85	Carboxylic ester	[CX3;$([R0][#6]),$([H1R0])](=[OX1])[OX2][#6;!$(C=[O,N,S])]
SubFP96	Carbodithioic ester	[CX3;!R;$([C][#6]),$([CH]);$([C](=[SX1])[SX2][#6;!$(C=[O,N,S])])]
SubFP137	Vinylogous ester	[#6X3](=[OX1])[#6X3]=,:[#6X3][#6;!$(C=[O,N,S])]
SubFP143	Carbonic acid derivatives	[!#6][#6X3](=[!#6])[!#6]
SubFP171	Arylchloride	[Cl][c]
SubFP224	Sulfenic derivative	[SX2;$([H1]),$([H0][#6])][!#6]
SubFP296	Charged	[!+0]
SubFP298	Kation	[+1,+2,+3,+4,+5,+6,+7]
[C]
FingerPrints	Description	SMARTS
SubFP8	Alkylchloride	[ClX1][CX4]
SubFP9	Alkylfluoride	[FX1][CX4]
SubFP10	Alkylbromide	[BrX1][CX4]
SubFP11	Alkyliodide	[IX1][CX4]
SubFP16	Dialkylether	[OX2]([CX4;!$(C([OX2])[O,S,#7,#15,F,Cl,Br,I])])[CX4;!$(C([OX2])[O,S,#7,#15])]
SubFP18	Alkylarylether	[OX2](c)[CX4;!$(C([OX2])[O,S,#7,#15,F,Cl,Br,I])]
SubFP23	Amine	[NX3+0,NX4+;!$([N]~[!#6]);!$([N]*~[#7,#8,#15,#16])]
SubFP32	Secondary mixed amine	[NX3H1+0,NX4H2+;$([N]([c])[C]);!$([N]*~[#7,#8,#15,#16])]
SubFP48	Aldehyde	[$([CX3H][#6]),$([CX3H2])]=[OX1]
SubFP49	Ketone	[#6][CX3](=[OX1])[#6]
SubFP52	Imine	[NX2;$([N][#6]),$([NH]);!$([N][CX3]=[#7,#8,#15,#16])]=[CX3;$([CH2]),$([CH][#6]),$([C]([#6])[#6])]
SubFP83	Acylhalide	[CX3;$([R0][#6]),$([H1R0])](=[OX1])[FX1,ClX1,BrX1,IX1]
SubFP85	Carboxylic ester	[CX3;$([R0][#6]),$([H1R0])](=[OX1])[OX2][#6;!$(C=[O,N,S])]
SubFP87	Carboxylic anhydride	[CX3;$([H0][#6]),$([H1])](=[OX1])[#8X2][CX3;$([H0][#6]),$([H1])](=[OX1])
SubFP88	Carboxylic acid derivative	[$([#6X3H0][#6]),$([#6X3H])](=[!#6])[!#6]
SubFP98	Amide	[CX3;$([R0][#6]),$([H1R0])](=[OX1])[#7X3;$([H2]),$([H1][#6;!$(C=[O,N,S])]),$([#7]([#6;!$(C=[O,N,S])])[#6;!$(C=[O,N,S])])]
SubFP100	Secondary amide	[CX3;$([R0][#6]),$([H1R0])](=[OX1])[#7X3H1][#6;!$(C=[O,N,S])]
SubFP163	Isocyanate	[NX2]=[CX2]=[OX1]
SubFP165	Isothiocyanate	[NX2]=[CX2]=[SX1]
SubFP169	Phenol	[OX2H][c]
SubFP170	1,2-Diphenol	[OX2H][c][c][OX2H]
SubFP171	Arylchloride	[Cl][c]
SubFP172	Arylfluoride	[F][c]
SubFP173	Arylbromide	[Br][c]
SubFP174	Aryliodide	[I][c]
SubFP189	Nitroso	[NX2](=[OX1])[!#7;!#8]
SubFP195	Nitrosamide	[NX2](=[OX1])N-*=O
SubFP205	Sulfuric diester	[SX4](=[OX1])(=[OX1])([OX2][#6;!$(C=[O,N,S])])[OX2][#6;!$(C=[O,N,S])]
SubFP209	Sulfuric derivative	[SX4D4](=[!#6])(=[!#6])([!#6])[!#6]
SubFP276	Epoxide	[OX2r3]1[#6r3][#6r3]1
SubFP279	Annelated rings	[R;$(*(@*)(@*)@*);!$([R2;$(*(@*)(@*)(@*)@*)])]@[R;$(*(@*)(@*)@*);!$([R2;$(*(@*)(@*)(@*)@*)])]
SubFP291	Mixed anhydrides	[$(*=O),$([#16,#14,#5]),$([#7]([#6]=[OX1]))][#8X2][$(*=O),$([#16,#14,#5]),$([#7]([#6]=[OX1]))]
SubFP295	C ONS bond	[#6]~[#7,#8,#16]
SubFP296	Charged	[!+0]
SubFP298	Kation	[+1,+2,+3,+4,+5,+6,+7]
SubFP303	Michael acceptor	[CX3]=[CX3][$([CX3]=[O,N,S]),$(C#[N]),$([S,P]=[OX1]),$([NX3]=O),$([NX3+](=O)[O-])]

## Sheet: Table B
[A]
Molecule No.		1	2	3	4	5	6	7	8	9	10	12	13	14	15	16	17	18	1	2	3	4	5	6	7	8	9	10	11	12	13	14	15	16	17	18	19	20	21	22	23	24	25	26	27	28	29	30	31
Category		Extreme	Extreme	Extreme	Extreme	Extreme	Extreme	Extreme	Extreme	Extreme	Extreme	Extreme	Extreme	Extreme	Extreme	Extreme	Extreme	Extreme	Strong	Strong	Strong	Strong	Strong	Strong	Strong	Strong	Strong	Strong	Strong	Strong	Strong	Strong	Strong	Strong	Strong	Strong	Strong	Strong	Strong	Strong	Strong	Strong	Strong	Strong	Strong	Strong	Strong	Strong	Strong
Descriptor	bpol	13.1185	6.28883	7.34845	10.0108	12.4453	17.4913	18.1353	8.24845	7.38204	9.67366	10.9504	5.22	19.6777	3	14.0765	13.4165	8.15686	6.99245	8.94245	10.4592	6.55924	16.8672	31.4133	19.2753	3.14441	10.6617	19.4073	35.6702	10.4989	11.8464	39.0018	9.61207	45.561	14.8717	8.15686	7.42566	7.42566	7.24683	7.72366	9.70366	9.03045	9.61207	14.0765	22.5517	18.1789	14.0765	14.0765	10.9321
Descriptor	C1SP3	0	0	0	0	1	2	2	0	0	1	0	0	0	0	0	2	0	0	1	1	0	0	5	0	0	0	3	2	0	1	2	1	1	3	0	0	0	1	0	1	1	1	0	2	1	0	0	1
Descriptor	C2SP2	12	6	6	1	9	10	6	0	0	5	11	0	18	4	13	6	6	6	5	0	6	0	5	14	0	0	7	5	6	5	0	5	1	5	6	6	6	0	6	4	4	5	13	5	0	11	13	5
Descriptor	C2SP3	0	0	0	0	0	0	0	0	0	0	0	0	0	0	0	0	0	0	0	2	0	0	0	0	0	3	1	10	0	0	10	0	13	0	0	0	0	1	0	0	0	0	0	4	4	0	0	1
Descriptor	C3SP2	8	0	0	0	7	8	1	0	0	1	1	0	0	2	2	0	0	0	1	0	0	0	1	4	0	0	1	1	0	1	0	1	0	1	0	0	0	0	0	2	2	1	2	1	0	3	2	1
Descriptor	DPSA-1	27.6617	-37.0911	-68.7074	11.386	81.7919	68.3546	143.709	22.6678	128.106	-10.0542	-187.56	-270.46	157.539	-250.925	-14.6026	46.5527	59.4838	93.0206	56.564	-64.3581	40.7936	174.592	306.549	-62.4199	117.719	205.039	230.976	387.312	126.5	134.7	433.862	132.926	531.24	183.097	50.8532	152.388	127.43	227.208	53.3265	77.4812	-23.547	180.241	17.4397	250.167	280.04	46.1791	-33.7173	45.0507
Descriptor	ETA_Beta	32	10.5	15.75	8	26.75	29.5	20.75	10.75	7.25	12.25	29	14.25	35	22.5	25	14.75	12.75	11.5	10	11	11.5	6.75	20	41.75	2.25	6.5	16.25	22.5	12.25	16.75	11.25	12	14.25	14	12.75	11.5	11.5	4.75	12.75	14.75	16	12	26.25	17	11.75	23.75	27.5	13.25
Descriptor	ETA_Beta_ns	20	6	7.5	3	16	18	10.5	4.5	3	6	16.5	7.5	20	14	15.5	6	6	7	6	6	7	2.25	9.25	23.5	1.5	3	8.5	9	7	9	2.25	7	3.25	7	6	7	7	1.5	6	8.5	9	7	16	8	6	15	16.5	7
Descriptor	ETA_Beta_ns_d	0	0	0	0	0	0	0	0	0	0	3	1.5	2	2	0.5	0	0	1	0	0	1	0	1	1.5	0	0	1	1.5	1	0	0	1	0	1	0	1	1	0	0	1	1.5	1	1	0.5	0	0	1.5	1
Descriptor	ETA_BetaP	1.6	1.3125	1.21154	1	1.48611	1.475	1.29688	1.075	1.03571	1.11364	1.45	1.58333	1.45833	1.60714	1.47059	1.05357	1.15909	1.4375	1.25	1.1	1.4375	0.96429	1.11111	1.49107	1.125	0.92857	1.16071	0.9375	1.36111	1.39583	0.66176	1.33333	0.67857	1.16667	1.15909	1.4375	1.4375	0.95	1.15909	1.34091	1.33333	1.33333	1.45833	1.0625	1.06818	1.48438	1.44737	1.20455
Descriptor	ETA_BetaP_ns	1	0.75	0.57692	0.375	0.88889	0.9	0.65625	0.45	0.42857	0.54545	0.825	0.83333	0.83333	1	0.91176	0.42857	0.54545	0.875	0.75	0.6	0.875	0.32143	0.51389	0.83929	0.75	0.42857	0.60714	0.375	0.77778	0.75	0.13235	0.77778	0.15476	0.58333	0.54545	0.875	0.875	0.3	0.54545	0.77273	0.75	0.77778	0.88889	0.5	0.54545	0.9375	0.86842	0.63636
Descriptor	ETA_BetaP_ns_d	0	0	0	0	0	0	0	0	0	0	0.15	0.16667	0.08333	0.14286	0.02941	0	0	0.125	0	0	0.125	0	0.05556	0.05357	0	0	0.07143	0.0625	0.11111	0	0	0.11111	0	0.08333	0	0.125	0.125	0	0	0.09091	0.125	0.11111	0.05556	0.03125	0	0	0.07895	0.09091
Descriptor	ETA_dBeta	8	1.5	-0.75	-2	5.25	6.5	0.25	-1.75	-1.25	-0.25	4	0.75	5	5.5	6	-2.75	-0.75	2.5	2	1	2.5	-2.25	-1.5	5.25	0.75	-0.5	0.75	-4.5	1.75	1.25	-6.75	2	-7.75	0	-0.75	2.5	2.5	-1.75	-0.75	2.25	2	2	5.75	-1	0.25	6.25	5.5	0.75
Descriptor	ETA_dBetaP	0.4	0.1875	-0.05769	-0.25	0.29167	0.325	0.01563	-0.175	-0.17857	-0.02273	0.2	0.08333	0.20833	0.39286	0.35294	-0.19643	-0.06818	0.3125	0.25	0.1	0.3125	-0.32143	-0.08333	0.1875	0.375	-0.07143	0.05357	-0.1875	0.19444	0.10417	-0.39706	0.22222	-0.36905	0	-0.06818	0.3125	0.3125	-0.35	-0.06818	0.20455	0.16667	0.22222	0.31944	-0.0625	0.02273	0.39063	0.28947	0.06818
Descriptor	ETA_dEpsilon_B	0.09615	0.09861	0.11253	0.06332	0.09668	0.07407	0.07704	0	0	0.08084	0.14446	0.19048	0.07882	0.19592	0.09356	0.06827	0.08231	0.08317	0.06222	0	0.10143	0	0.03487	0.12713	0	0	0.05006	0.02488	0.0662	0.08505	0	0.05558	0.007	0.05213	0.08231	0.06818	0.06818	0	0.09474	0.08463	0.09835	0.05558	0.10076	0.03838	0.03274	0.08532	0.10705	0.0709
Descriptor	ETA_Epsilon_1	0.55	0.69445	0.78762	0.74325	0.57192	0.52222	0.63704	0.78824	0.76111	0.63684	0.76949	1.0619	0.58571	0.95306	0.58736	0.6641	0.65667	0.59111	0.51778	0.60833	0.6381	0.7718	0.56154	0.70256	0.69167	0.58889	0.53778	0.54877	0.56482	0.65439	0.50815	0.53158	0.49939	0.56933	0.65667	0.55	0.55	0.69259	0.69474	0.65263	0.70977	0.53158	0.61667	0.55588	0.53733	0.55595	0.64409	0.61905
Descriptor	ETA_Epsilon_3	0.45385	0.43333	0.43333	0.43333	0.45	0.44815	0.43913	0.425	0.42174	0.43333	0.43793	0.43333	0.44118	0.43333	0.43878	0.43333	0.43333	0.43333	0.43333	0.425	0.43333	0.42174	0.43333	0.44737	0.4	0.42174	0.43333	0.43333	0.43333	0.44118	0.4283	0.43333	0.42923	0.43333	0.43333	0.43333	0.43333	0.43333	0.43333	0.43333	0.43333	0.43333	0.43846	0.43333	0.42571	0.43913	0.43818	0.43333
Descriptor	ETA_Eta_F	19.4849	5.57637	11.2317	3.51936	15.6986	18.3344	13.1897	8.12604	4.74936	6.14745	20.4298	6.55316	25.2919	13.4675	15.7998	10.8707	8.43983	5.60689	3.20241	2.18648	5.61687	4.59176	13.7408	33.8955	0.81856	3.19483	9.73076	15.118	6.15739	9.39001	5.25495	6.11225	7.08218	8.09948	8.50672	5.49412	5.51306	1.86036	8.61206	8.97594	10.143	6.11225	17.7186	10.4124	5.50989	14.5031	19.7141	7.73677
Descriptor	ETA_Eta_F_L	6.206	2.38408	3.63832	1.52515	5.10008	5.77947	4.46051	2.82151	1.92772	2.20545	5.6974	2.70792	7.14128	4.13393	5.30638	3.50771	3.00908	2.47792	1.53459	0.86559	2.48094	1.61454	3.76288	8.33161	0.81856	1.48294	3.28232	3.69965	2.67906	3.53543	1.16658	2.50107	1.65474	2.99586	3.00908	2.44494	2.44494	1.05757	3.03404	3.18389	3.36741	2.50107	5.56239	3.20427	1.98589	5.11841	5.83283	2.81638
Descriptor	ETA_EtaP	0.57333	0.35224	0.55823	0.65458	0.63177	0.70007	0.56602	0.45828	0.40108	0.67596	0.65501	0.42699	0.63453	0.57545	0.48411	0.62879	0.52545	0.35839	0.60256	1.03729	0.34718	0.46407	0.83865	0.71152	0.09072	0.48704	0.69996	0.99671	0.41385	0.49177	1.10454	0.47791	1.15158	0.59469	0.52749	0.36252	0.36405	0.38608	0.51792	0.48841	0.55772	0.47791	0.50881	0.74914	0.67562	0.48258	0.53242	0.53416
Descriptor	ETA_EtaP_F	0.97424	0.69705	0.86398	0.43992	0.87214	0.91672	0.82436	0.8126	0.67848	0.55886	1.02149	0.72813	1.05383	0.96197	0.9294	0.77648	0.76726	0.70086	0.4003	0.21865	0.70211	0.65597	0.76338	1.21055	0.40928	0.4564	0.69505	0.62992	0.68415	0.7825	0.30911	0.67914	0.33725	0.67496	0.77334	0.68677	0.68913	0.37207	0.78291	0.81599	0.84525	0.67914	0.98437	0.65078	0.5009	0.90645	1.03759	0.70334
Descriptor	ETA_EtaP_F_L	0.3103	0.29801	0.27987	0.19064	0.28334	0.28897	0.27878	0.28215	0.27539	0.2005	0.28487	0.30088	0.29755	0.29528	0.31214	0.25055	0.27355	0.30974	0.19182	0.08656	0.31012	0.23065	0.20905	0.29756	0.40928	0.21185	0.23445	0.15415	0.29767	0.29462	0.06862	0.2779	0.0788	0.24966	0.27355	0.30562	0.30562	0.21151	0.27582	0.28944	0.28062	0.2779	0.30902	0.20027	0.18054	0.3199	0.30699	0.25603
Descriptor	ETA_EtaP_L	0.18549	0.17545	0.18318	0.27165	0.21007	0.19957	0.20927	0.17531	0.179	0.27554	0.18412	0.16373	0.18195	0.17187	0.17339	0.22424	0.1909	0.16582	0.29966	0.38164	0.16334	0.21525	0.25381	0.18544	0.09072	0.2759	0.23913	0.32742	0.18296	0.18628	0.4091	0.18859	0.40317	0.22838	0.1909	0.16784	0.16784	0.26725	0.18864	0.17847	0.18393	0.18859	0.17235	0.28431	0.30201	0.17479	0.17155	0.22
Descriptor	ETA_Shape_Y	0.4	0.27273	0.39332	0.32703	0.37984	0.4	0.27027	0.325	0.31395	0.23729	0.38374	0.30973	0.35088	0.39179	0.2449	0.30978	0.39041	0.26786	0.10345	0	0.27273	0	0.21839	0.37313	0	0	0.3	0.22388	0.23622	0.35928	0	0.34884	0	0.26946	0.39041	0.26316	0.26316	0.23077	0.39583	0.4	0.4375	0.34884	0.29412	0.2	0.09677	0.19149	0.33962	0.3
Descriptor	FMF	0.625	0.5	0.3	0.416667	0.551724	0.5	0.407407	0	0	0.315789	0.518519	0.666667	0.47619	0.428571	0.517241	0.230769	0.3	0.4	0.4	0	0.428571	0	0.153846	0.564103	0	0	0.2	0.111111	0.333333	0.526316	0	0.315789	0	0.24	0.3	0.375	0.375	0.444444	0.315789	0.315789	0.315789	0.315789	0.5	0.176471	0	0.464286	0.483871	0.285714
Descriptor	FNSA-1	0.471779	0.554301	0.578113	0.486817	0.424847	0.440424	0.362804	0.47415	0.355198	0.5114	0.659168	0.81465	0.392526	0.763523	0.512577	0.447384	0.440262	0.387682	0.431089	0.562865	0.446247	0.304865	0.236582	0.546999	0.269682	0.252944	0.257166	0.248683	0.332759	0.351385	0.16914	0.353407	0.183217	0.313827	0.440913	0.316637	0.341584	0.233176	0.439351	0.412438	0.527537	0.281303	0.483776	0.26299	0.207465	0.451154	0.528457	0.449806
Descriptor	FPSA-1	0.528221	0.445699	0.421887	0.513183	0.575153	0.559576	0.637196	0.52585	0.644802	0.4886	0.340832	0.18535	0.607474	0.236477	0.487423	0.552616	0.559738	0.612318	0.568911	0.437135	0.553753	0.695135	0.763418	0.453001	0.730318	0.747056	0.742834	0.751317	0.667241	0.648615	0.83086	0.646593	0.816783	0.686173	0.559087	0.683363	0.658416	0.766824	0.560649	0.587562	0.472463	0.718697	0.516224	0.73701	0.792535	0.548846	0.471543	0.550194
Descriptor	FPSA-3	0.0328734	0.0443463	0.0692455	0.0306404	0.0359176	0.0279985	0.0421777	0.0719398	0.0769786	0.0534851	0.0381737	0.0485034	0.0538113	0.0323191	0.0384316	0.0615845	0.0624972	0.0622326	0.0333783	0.0315467	0.0629162	0.0858561	0.048263	0.051095	0.0748578	0.0537815	0.0375969	0.0454335	0.0593223	0.0539364	0.0328343	0.0460389	0.0325109	0.0528434	0.0698912	0.0579967	0.0578564	0.0806901	0.0697782	0.0560785	0.0400135	0.0541796	0.0508224	0.0367068	0.0328402	0.0434501	0.0475571	0.0465045
Descriptor	maxaaCH	2.30907	0	0	0	2.30687	2.27028	1.88668	0	0	0	2.09433	0	1.81709	0	1.93115	0	0	1.77287	2.19734	0	1.42593	0	2.02527	1.82014	0	0	1.84972	1.07929	1.81481	1.84148	0	1.85648	0	1.86579	0	1.77315	1.82407	0	0	1.42009	1.49802	1.85648	1.89381	1.70178	0	2.00231	1.86409	1.65801
Descriptor	maxaasC	0	0	0	0	1.51784	1.38704	0.773841	0	0	0	1.42737	1.03704	0.748633	1.38025	0.985767	0	0	0.423611	1.51363	0	0.169259	0	1.07155	0.662262	0	0	1.02866	0.0230363	1.00722	0.686343	0	1.03704	0	0.851434	0	0.749259	0.712963	0	0	0.713519	0.832517	1.03704	0.906591	0.234251	0	1.0563	0.845685	0.808148
Descriptor	maxHaaCH	0.45	0	0	0	0.442702	0.440992	0.564216	0	0	0	0.525808	0	0.542519	0	0.573333	0	0	0.548958	0.43177	0	0.580208	0	0.460903	0.673057	0	0	0.549375	0.679399	0.538958	0.583681	0	0.483403	0	0.540694	0	0.493403	0.505556	0	0	0.575556	0.558387	0.483403	0.656667	0.579728	0	0.477778	0.650208	0.575417
Descriptor	maxHother	0.45	0.623611	0.651582	0.498504	0.442702	0.440992	0.759028	0	0	0.531898	0.525808	0	0.587201	0	0.576417	0.656695	0.602778	0.548958	0.43177	0	0.580208	0	0.460903	0.673057	0.7	0.621875	0.549375	0.679399	0.538958	0.583681	0	0.483403	0.501251	0.540694	0.602778	0.493403	0.505556	0	0.658333	0.786806	0.775818	0.483403	0.656667	0.579728	0	0.7	0.650208	0.575417
Descriptor	maxsOH	0	0	8.70512	0	0	0	0	8.00598	0	8.56302	10.082	0	0	0	9.11704	9.07132	8.50378	8.79426	0	0	8.64556	0	0	9.91242	0	0	9.50298	9.37215	8.82441	0	0	0	0	9.29693	8.55454	0	0	0	8.8675	9.08093	9.40886	0	9.54424	9.42086	0	0	9.58127	8.99509
Descriptor	maxwHBa	2.30907	1.25231	1.55178	1.83402	2.30687	2.27028	1.88668	0	0	1.89521	2.09433	1.03704	1.81709	2.28132	1.93115	1.45282	1.47102	1.77287	2.19734	2.37416	1.42593	0	2.02527	2.87804	2	0.822917	1.96491	1.07929	1.81481	1.84148	0	1.85648	1.75546	1.86579	1.55731	1.77315	1.82407	0	1.34602	1.42009	1.49802	1.85648	1.89381	1.70178	2.74634	2.00231	1.86409	1.65801
Descriptor	MDEC-11	0	0	0	0	0	0.2	0	0	0	0	0	0	0	0	0	0	0	0	0	0	0	0.25	0.414913	0	0	0	0.595275	0	0	0	0.0714286	0	0.0555556	0	0	0	0	0	0	0	0	0	0	0	0.111111	0	0	0
Descriptor	MDEC-12	0	0	0	0.333333	0	4.46758	1.26886	0	0	0	0	0	0	0	0	0	0	0	0	0	0	0	4.41328	0	0	0	3.43157	2.22999	1.1547	0.808206	3.67624	1.04004	3.96494	1.32821	0	0	0	0	0	1.10521	0.632456	1.04004	0	1.90223	3.03643	0	0	0
Descriptor	MDEC-23	31.8788	5.65685	5.8538	2	26.0019	25.0514	8.90221	0	0	6.59754	13.0637	0	20.7707	5.24148	14.249	6.94563	5.8538	4.29828	3.96541	0	5.65685	0	7.50403	28.5871	0	0	8.32036	9.92708	5.65685	6.37347	0	5.8538	0	6.71308	5.8538	5.65685	5.11154	1.41421	5.8538	7.06555	5.29612	5.8538	14.926	8.11101	2.00415	14.659	14.2612	7.67819
Descriptor	MDEN-13	0	0	0	0	0	0	0	0.816497	0.5	0	0	0	0	0	0	0	0.447214	0	0	0	0	0	0.2	0	0	0	0	0	0	0	0	0	0	0	0.57735	0	0	0	0.333333	0	0	0	0	0	0	0	0	0
Descriptor	minaaCH	2.11102	0	0	0	2.14945	2.10854	1.8291	0	0	0	1.81035	0	1.78094	0	1.50356	0	0	1.55093	2.06681	0	1.42593	0	1.8816	1.46475	0	0	1.64588	1.07929	1.64468	1.70199	0	1.79398	0	1.64384	0	1.77315	1.72222	0	0	1.42009	1.49802	1.79398	1.14245	1.47984	0	1.9653	1.15143	1.4031
Descriptor	minHaaCH	0.45	0	0	0	0.405054	0.424375	0.50504	0	0	0	0.45065	0	0.525484	0	0.470833	0	0	0.495625	0.403704	0	0.580208	0	0.436003	0.585676	0	0	0.499726	0.679399	0.509028	0.522917	0	0.465625	0	0.483084	0	0.493403	0.48125	0	0	0.575556	0.558387	0.465625	0.478333	0.526395	0	0.465625	0.484532	0.513472
Descriptor	minHBint5	0	0	0	0	0	0	0	0	0	0	0.239401	0	3.04755	0	0	1.77176	4.07197	0	0	0	6.24281	0	1.00531	0	0	0	0	3.06186	2.02419	0	0	2.78765	0	0	3.02723	2.90413	0	0	3.63016	0	0.293565	2.78765	0	0	0	0	7.25354	0
Descriptor	minHother	0.45	0.623611	0.559479	0.498504	0.405054	0.424375	0.50504	0	0	0.473704	0.45065	0	0.525484	0	0.470833	0.589861	0.563403	0.495625	0.403704	0	0.580208	0	0.436003	0.585676	0.7	0.621875	0.410725	0.679399	0.509028	0.522917	0	0.465625	0.397835	0.483084	0.542014	0.493403	0.48125	0	0.594653	0.575556	0.558387	0.465625	0.478333	0.526395	0	0.465625	0.484532	0.513472
Descriptor	minsCH3	0	0	0	1.92175	0	2.235	1.83251	1.15801	1.17593	0	0	0	0	0	0	0	0	0	0	0	0	1.09246	1.31149	0	0	0	1.93231	2.22214	1.83966	1.66056	1.29366	1.9362	1.24986	1.83845	0	0	0	0	0	1.71629	1.79422	1.9362	0	2.13295	1.33637	0	0	0
Descriptor	minsOH	0	0	8.60236	0	0	0	0	8.00598	0	8.56302	10.082	0	0	0	9.11704	8.55235	8.50378	8.79426	0	0	8.64556	0	0	9.91242	0	0	9.50298	9.23763	8.82441	0	0	0	0	8.52646	8.55454	0	0	0	8.49898	9.08093	9.22355	0	9.13788	9.42086	0	0	9.17491	8.53575
Descriptor	MLFER_E	3.464	0.798	1.055	0.945	2.863	2.88	1.379	0.537	0.334	1.096	2.232	0.995	3.098	1.5	1.736	1.355	1.338	1.035	0.964	0.914	1.002	0.451	1.461	3.435	0.162	0.302	0.911	1.085	1.029	1.229	-0.028	1.214	0.108	1.231	1.338	1.206	1.206	0.4	1.236	1.149	1.184	1.214	1.909	0.877	0.12	1.563	1.944	1.106
Descriptor	MLFER_S	1.845	1.008	1.965	0.995	1.636	1.555	2.26	1.54	1.14	1.457	2.14	1.375	2.951	1.859	1.848	1.762	2.032	1.029	0.789	2.076	1.173	1.88	1.895	4.069	0.562	1.117	1.173	2.04	1.162	1.975	0.547	1.421	0.647	1.253	1.892	1.445	1.407	1.293	1.756	0.894	0.864	1.421	1.764	0.938	0.592	1.55	2.262	1.571
Descriptor	n5Ring	0	0	0	1	0	0	1	0	0	0	0	0	0	0	0	0	0	0	0	0	0	0	0	1	0	0	0	0	0	0	0	0	0	0	0	0	0	0	0	0	0	0	0	0	0	0	0	0
Descriptor	n6Ring	5	1	1	0	4	4	1	0	0	1	2	1	3	1	2	1	1	1	1	0	1	0	1	4	0	0	1	1	1	2	0	1	0	1	1	1	1	0	1	1	1	1	2	1	0	2	2	1
Descriptor	naaCH	12	0	0	0	9	10	5	0	0	0	5	0	8	0	9	0	0	4	5	0	4	0	3	9	0	0	3	2	4	4	0	3	0	3	0	4	4	0	0	2	1	3	8	4	0	10	7	3
Descriptor	naAromAtom	20	0	0	0	16	18	6	0	0	0	12	6	12	6	12	0	0	6	6	0	6	0	6	18	0	0	6	6	6	6	0	6	0	6	0	6	6	0	0	6	6	6	12	6	0	12	12	6
Descriptor	naasC	0	0	0	0	1	2	1	0	0	0	7	3	4	6	3	0	0	2	1	0	2	0	3	9	0	0	3	4	2	2	0	3	0	3	0	2	2	0	0	4	5	3	4	2	0	2	5	3
Descriptor	nAromBond	24	0	0	0	19	21	6	0	0	0	12	6	12	6	12	0	0	6	6	0	6	0	6	18	0	0	6	6	6	6	0	6	0	6	0	6	6	0	0	6	6	6	12	6	0	12	12	6
Descriptor	nAtomP	20	8	12	5	16	18	14	9	6	9	16	6	24	10	17	11	11	8	6	1	8	5	8	15	2	2	10	12	8	11	4	8	6	8	11	8	8	3	11	10	10	8	18	10	5	16	19	8
Descriptor	nBondsD	10	4	5	2	8	9	6	3	2	4	7	3	10	3	8	4	4	3	3	0	3	2	5	12	1	2	4	4	3	5	2	3	3	3	4	3	3	1	4	4	4	3	8	4	1	8	8	3
Descriptor	nBondsM	24	4	5	2	19	21	9	3	2	4	13	6	16	8	14	4	4	6	6	2	6	2	8	21	1	2	7	7	6	8	2	6	3	6	4	6	6	1	4	7	7	6	14	7	2	14	14	6
Descriptor	nHaaCH	12	0	0	0	9	10	5	0	0	0	5	0	8	0	9	0	0	4	5	0	4	0	3	9	0	0	3	2	4	4	0	3	0	3	0	4	4	0	0	2	1	3	8	4	0	10	7	3
Descriptor	nHCsats	0	0	0	0	0	0	2	0	0	0	0	0	0	0	0	2	0	0	0	3	0	0	4	0	0	3	3	12	0	0	12	0	14	2	0	0	0	2	0	0	0	0	0	6	5	0	0	2
Descriptor	nHCsatu	0	0	0	0	0	0	0	0	0	1	0	0	0	0	0	0	0	0	0	1	0	0	0	0	0	2	1	0	0	1	0	0	1	0	0	0	0	1	0	0	0	0	0	0	1	0	0	0
Descriptor	nHother	12	4	3	1	9	10	6	0	0	4	5	0	10	0	11	3	3	4	5	0	4	0	3	9	1	2	5	2	4	4	0	3	2	3	3	4	4	0	3	3	2	3	10	4	0	12	9	3
Descriptor	nRing	5	1	1	1	4	4	2	0	0	1	2	1	3	1	2	1	1	1	1	0	1	0	1	5	0	0	1	1	1	2	0	1	0	1	1	1	1	1	1	1	1	1	2	1	0	2	2	1
Descriptor	nsCH3	0	0	0	1	0	2	1	1	1	0	0	0	0	0	0	0	0	0	0	0	0	2	3	0	0	0	3	1	1	1	2	1	2	1	0	0	0	0	0	1	1	1	0	1	2	0	0	0
Descriptor	nT5Ring	0	0	0	1	0	0	1	0	0	0	0	0	0	0	0	0	0	0	0	0	0	0	0	1	0	0	0	0	0	0	0	0	0	0	0	0	0	0	0	0	0	0	0	0	0	0	0	0
Descriptor	nT6Ring	5	1	1	0	4	4	1	0	0	1	2	1	3	1	2	1	1	1	1	0	1	0	1	4	0	0	1	1	1	2	0	1	0	1	1	1	1	0	1	1	1	1	2	1	0	2	2	1
Descriptor	nwHBa	20	6	6	3	16	18	10	1	1	6	13	3	18	8	15	6	6	6	6	2	6	0	6	20	1	2	8	7	6	8	0	6	2	6	6	6	6	1	6	7	7	6	15	7	3	15	15	6
Descriptor	PNSA-1	231.21	189.31	254.25	210.235	231.187	252.658	190.012	207.891	157.121	225.509	388.376	350.119	287.689	363.511	297.555	197.914	219.193	160.536	176.925	288.115	169.332	136.385	137.659	363.241	68.9189	104.962	122.304	191.625	125.848	159.242	110.898	160.228	153.626	154.32	189.737	131.574	137.386	99.2773	193.151	182.478	225.547	115.919	260.018	138.795	99.3017	213.259	313.071	201.859
Descriptor	SaaCH	26.5126	0	0	0	20.2493	21.8935	9.25905	0	0	0	9.91753	0	14.3921	0	15.8501	0	0	6.69981	10.6729	0	5.7037	0	5.86963	14.6734	0	0	5.32431	2.15859	6.91898	7.12236	0	5.46065	0	5.33804	0	7.09259	7.15019	0	0	2.84019	1.49802	5.46065	13.2971	6.41483	0	19.8165	11.6127	4.49718
Descriptor	SaasC	0	0	0	0	1.51784	2.76848	0.773841	0	0	0	6.2839	3.11111	2.85668	6.77575	1.71129	0	0	0.569444	1.51363	0	0.338519	0	2.88543	3.68305	0	0	1.75324	-1.69639	1.30722	1.21699	0	2.59806	0	1.95337	0	1.49852	1.42593	0	0	0.288148	1.40078	2.59806	0.775833	0.207453	0	2.11259	-1.01057	0.532815
Descriptor	SHaaCH	5.4	0	0	0	3.88617	4.32225	2.68655	0	0	0	2.41515	0	4.27201	0	4.66002	0	0	2.07611	2.08422	0	2.32083	0	1.35069	5.60381	0	0	1.58368	1.3588	2.09597	2.20705	0	1.42681	0	1.51114	0	1.97361	1.96236	0	0	1.15111	0.558387	1.42681	4.31031	2.20792	0	4.72399	3.77023	1.65569
Descriptor	SHCsats	0	0	0	0	0	0	1.05711	0	0	0	0	0	0	0	0	1.24365	0	0	0	1.2798	0	0	1.95695	0	0	1.34583	1.39304	3.8296	0	0	3.32954	0	3.53022	1.13044	0	0	0	1.0684	0	0	0	0	0	2.27224	1.67952	0	0	1.12235
Descriptor	SHCsatu	0	0	0	0	0	0	0	0	0	0.400594	0	0	0	0	0	0	0	0	0	0.502616	0	0	0	0	0	0.934028	0.380927	0	0	0.577185	0	0	0.40713	0	0	0	0	0.5125	0	0	0	0	0	0	0.486181	0	0	0
Descriptor	SHother	5.4	2.49444	1.80188	0.498504	3.88617	4.32225	3.44558	0	0	2.0112	2.41515	0	5.44642	0	5.76065	1.84249	1.75118	2.07611	2.08422	0	2.32083	0	1.35069	5.60381	0.7	1.24375	2.45032	1.3588	2.09597	2.20705	0	1.42681	0.899086	1.51114	1.70819	1.97361	1.96236	0	1.85056	1.93792	1.33421	1.42681	5.46178	2.20792	0	5.9851	4.95784	1.65569
Descriptor	SsCH3	0	0	0	1.92175	0	4.48157	1.83251	1.15801	1.17593	0	0	0	0	0	0	0	0	0	0	0	0	2.18493	5.32451	0	0	0	5.81883	2.22214	1.83966	1.66056	3.52739	1.9362	3.50816	1.83845	0	0	0	0	0	1.71629	1.79422	1.9362	0	2.13295	3.46904	0	0	0
Descriptor	SwHBa	37.3333	4.76778	4.99769	3.62389	30.2133	32.8518	11.3826	-0.581019	-0.851852	8.75873	15.9914	3.11111	22.8427	11.3384	20.7888	4.25238	5.05685	7.26926	12.1865	4.47845	6.04222	0	8.75507	20.7656	2	1.64583	10.9924	-0.152133	8.2262	8.41972	0	8.0587	3.06189	7.29141	5.0337	8.59111	8.57611	-0.0648148	3.75926	3.54907	3.36655	8.0587	16.8295	6.17283	4.68335	25.3145	13.0361	5.02999
Descriptor	Weta2.mass	0.192526	0.795255	0.282732	0.236494	0.168299	0.186892	0.379337	0.122642	0.0045575	1.49339	0.602667	0.809716	0.178939	0.480914	0.234631	0.303665	0.137502	0.24744	1.96104	1.27719	0.416612	0.453163	0.149785	0.198369	1.07762	0.168967	0.26018	0.368067	0.118735	0.35881	0.162401	0.00449526	0.142537	0.394082	0.202913	0.287169	0.186269	0.282787	0.315316	0.27061	0.253068	0.174243	0.383865	0.258585	0.229603	0.376133	0.278562	0.207477
Descriptor	Wlambda1.unity	0	0	0.295221	0.13346	0.0548811	0.226458	0.232325	0.384572	0.243314	0.360403	1.38835	0	0.124055	0	0	0.5062	0.188751	0.0889359	0.106326	0.309579	0	0.462115	0.715751	1.63401	0	0.313653	0.41309	1.27104	0.0988719	0.0840558	0.584689	0.0947179	0.859362	0.218382	0.186386	0.167556	0.167324	0.359606	0.200979	0.153779	0.084282	0.0948895	0	0.712495	0.466291	0	0	0.143464
Descriptor	Wlambda2.eneg	3.68612	2.45883	2.21664	1.31873	3.82061	4.27262	2.09328	1.44613	1.35051	0.373438	2.60099	2.18644	2.75127	4.22259	2.24581	2.6014	1.96339	2.01138	3.76766	1.57626	3.46607	0.892335	2.74776	1.69626	0.624775	0.849513	10.7449	4.3199	1.63409	2.09601	0.901286	0.0914104	0.851073	9.17876	2.7195	4.30133	3.59369	0.808939	0.221619	4.77553	0.0760941	2.36598	2.63127	0.691235	1.74137	4.06823	2.51565	6.23377
Descriptor	Wlambda2.mass	2.30045	2.80629	1.91014	1.11477	2.24478	2.52389	1.9253	0.89514	0.0285976	9.10645	2.97967	2.92373	1.71214	4.07499	1.47253	2.21689	1.09718	1.43113	6.90588	3.12048	3.05418	0.975677	1.67551	4.69386	0.807291	0.494106	7.72427	3.89272	0.842349	1.85616	0.505871	0.0175386	0.445202	7.45278	1.7745	3.12408	1.24049	0.586131	0.224532	1.88796	2.14222	1.39351	2.13881	1.21801	1.22155	3.59814	1.82202	1.26053
Descriptor	Wlambda2.polar	2.90706	1.74486	2.10486	1.18427	3.04137	3.33433	1.6504	1.4056	1.17394	0.389989	2.35326	2.40025	2.0953	3.22544	1.67592	2.04397	1.69358	1.57643	3.97588	1.96495	2.4181	0.748423	2.36349	5.02025	0.42601	0.619126	9.70782	3.81419	1.34708	1.6085	0.687725	3.40867	0.634061	7.92616	3.32178	3.2478	2.74953	0.631887	3.09331	4.00943	4.04197	1.94939	1.92637	0.546971	1.51915	3.13044	1.84824	5.01453
Descriptor	Wlambda2.unity	3.74535	2.11151	2.27483	1.22898	3.91371	4.3397	2.01229	1.53016	1.2886	1.48573	2.43871	2.05638	2.78906	2.98083	2.25064	2.54968	2.07557	1.99181	1.83697	1.51128	1.83641	0.837417	2.79761	6.31873	0.434204	0.847714	2.54593	4.2448	1.70395	2.01106	0.908984	2.42234	1.50356	1.6748	2.75479	1.52564	2.03848	0.796869	2.60368	2.34365	2.51442	2.42298	2.54844	1.51468	1.76826	3.90627	2.48934	1.98277
Descriptor	Wlambda2.volume	8.51918	1.82488	1.98955	1.11746	2.91921	3.14542	1.63579	1.32583	1.19642	5.404	2.26122	2.21147	1.98099	3.01645	1.58959	2.00089	1.56807	1.51389	3.697	1.78287	2.38627	0.766434	2.27249	4.95969	0.246118	0.58113	9.34282	3.78052	1.24663	1.59355	0.653888	3.28374	0.597927	7.69931	2.0824	1.17101	2.64932	0.611722	3.02163	3.89647	3.93416	1.83309	1.87935	1.14665	1.45703	3.09126	1.77329	4.98896
Descriptor	Wnu1.polar	0	0.479662	0.642417	0.741758	0.699306	0.71583	0.879615	0.0619257	0.0516306	0.151948	0.676083	0.5	0.912485	0	0	0.707397	0.68771	0.600931	0.252627	0.669654	0.377023	0.762167	0.0385224	0.57768	0.411039	0.822393	0.17164	0.857483	0.752449	0.00670215	0.965011	0.359849	0.957026	0.140131	0.388661	0.272994	0.369261	0.576643	0.39003	0.296835	0.339907	0.629238	0	0.90224	0.85846	0.71307	0	0.232998
Descriptor	Wnu1.unity	0	0	0.0393042	0.0264468	0.00474255	0.0160253	0.0138053	0.0696467	0.0671054	0.0474148	0.124895	0	0.00453257	0	0	0.0521053	0.0254699	0.0171903	0.0188298	0.0530358	0	0.0857491	0.0484676	0.104031	0	0.0611055	0.0295869	0.0364261	0.0140582	0.0101092	0.0182165	0.0138324	0.0191963	0.0197266	0.0264101	0.028072	0.0288867	0.142974	0.0302692	0.0211199	0.0112457	0.0138592	0	0.0388685	0.0324378	0	0	0.0176457
Descriptor	Wnu2.mass	0.227144	0.760378	0.254294	0.205466	0.208581	0.234563	0.163298	0.165918	0.00777573	0.907522	0.224735	0.5	0.0741522	0.487821	0.094286	0.263579	0.181395	0.408822	0.911874	0.3694	0.784831	0.316103	0.121461	0.291252	0.932586	0.0836403	0.797116	0.110723	0.159728	0.332838	0.0148598	0.00386273	0.00928602	0.853759	0.330912	0.78605	0.324866	0.251452	0.042018	0.324369	0.328217	0.306927	0.141984	0.078378	0.0956723	0.350035	0.109095	0.175061
Descriptor	Wnu2.polar	0.249607	0.520338	0.327022	0.245	0.298056	0.271977	0.110251	0.283272	0.365982	0.0545658	0.205822	0.5	0.0847207	0.470139	0.104514	0.246398	0.289332	0.38634	0.737525	0.307715	0.622977	0.165696	0.174457	0.335998	0.588961	0.134346	0.803922	0.113416	0.236673	0.234919	0.0221589	0.629387	0.0144242	0.844944	0.587913	0.705539	0.608886	0.311836	0.583326	0.687309	0.652702	0.359977	0.123903	0.0309075	0.117514	0.28693	0.109308	0.753954
Descriptor	Wnu2.volume	0.755264	0.554776	0.317408	0.240699	0.299271	0.264113	0.113959	0.269149	0.37309	0.796443	0.206064	0.5	0.0816292	0.448034	0.100622	0.247132	0.275296	0.3895	0.73367	0.277122	0.639352	0.168929	0.171939	0.349356	0.349185	0.124164	0.805717	0.112459	0.227748	0.244425	0.0212696	0.635645	0.0137073	0.848416	0.382227	0.266449	0.615509	0.305681	0.588349	0.688831	0.65756	0.354871	0.123001	0.0659294	0.114566	0.289623	0.106493	0.764591
Descriptor	WTPT-2	2.16488	1.9416	1.93004	1.91517	2.12849	2.10122	2.0168	1.83167	1.78646	1.94593	1.98305	1.9313	2.03242	1.92345	2.0155	1.94798	1.93047	1.94168	1.96158	1.84207	1.9416	1.77753	1.93684	2.08964	1.5	1.8334	1.94801	1.9615	1.94995	2.02933	1.90703	1.93134	1.92473	1.95098	1.93032	1.9416	1.94162	1.8829	1.93032	1.93089	1.92316	1.93134	2.00618	1.96137	1.87778	2.02839	1.99762	1.94614
[B]
FingerPrint	SubFP79	0	0	0	0	0	0	0	0	0	0	0	0	0	0	0	0	0	0	0	0	0	0	0	0	0	0	0	0	0	0	0	0	0	0	0	0	0	0	0	0	0	0	0	0	0	0	0	0
FingerPrint	SubFP83	0	0	0	0	0	0	0	0	0	0	0	0	0	0	0	0	0	0	0	0	0	0	0	0	0	0	0	0	0	0	0	0	0	0	0	0	0	0	0	0	0	0	0	0	0	0	0	0
FingerPrint	SubFP84	0	0	0	0	0	0	0	0	0	0	0	0	0	0	0	0	0	0	0	0	0	0	0	0	0	0	0	0	0	0	0	0	0	0	0	0	0	0	0	0	0	0	0	0	0	0	0	0
FingerPrint	SubFP85	0	0	0	0	0	0	0	0	0	0	0	0	0	0	0	0	0	0	0	0	0	0	0	0	0	0	0	1	0	0	0	0	0	0	0	0	0	0	0	0	0	0	0	1	1	0	0	0
FingerPrint	SubFP96	0	0	0	1	0	0	0	0	0	0	0	0	0	0	0	0	0	0	0	0	0	0	0	0	0	0	0	0	0	0	0	0	0	0	0	0	0	0	0	0	0	0	0	0	0	0	0	0
FingerPrint	SubFP137	0	1	0	0	0	0	0	0	0	0	1	0	0	0	1	0	0	0	0	0	0	0	0	1	0	0	0	1	0	1	0	0	0	0	0	0	0	0	0	1	1	0	1	1	0	1	1	0
FingerPrint	SubFP143	0	0	0	0	0	0	0	1	1	0	0	0	0	0	0	0	0	0	0	0	0	0	0	0	1	0	0	0	0	0	0	0	0	0	0	0	0	0	0	0	0	0	0	0	0	0	0	0
FingerPrint	SubFP171	0	0	1	0	0	0	0	0	0	0	1	1	0	1	0	0	0	0	0	0	0	0	0	0	0	0	0	0	0	0	0	0	0	0	0	0	0	0	0	0	1	0	0	0	0	0	0	0
FingerPrint	SubFP224	0	0	0	1	0	0	0	0	0	0	0	0	0	0	0	0	0	0	0	0	0	0	0	0	0	0	0	0	0	0	0	0	0	0	0	0	0	0	0	0	0	0	0	0	0	0	0	0
FingerPrint	SubFP296	0	0	1	0	0	0	0	1	0	1	0	0	0	0	0	1	1	0	0	0	0	0	0	0	0	0	0	0	0	0	0	0	0	0	1	0	0	0	1	0	0	0	0	0	0	0	0	0
FingerPrint	SubFP298	0	0	1	0	0	0	0	1	0	1	0	0	0	0	0	1	1	0	0	0	0	0	0	0	0	0	0	0	0	0	0	0	0	0	1	0	0	0	1	0	0	0	0	0	0	0	0	0
[C]
FingerPrint	SubFP8	0	0	0	0	1	0	0	0	0	0	0	0	0	0	0	0	0	0	0	0	0	0	0	0	0	0	0	0	0	0	0	0	0	0	0	0	0	0	0	0	0	0	0	0	0	0	0	0
FingerPrint	SubFP9	0	0	0	0	0	0	0	0	0	0	0	0	0	0	0	0	0	0	0	0	0	0	0	0	0	0	0	0	0	0	0	0	0	0	0	0	0	0	0	0	0	0	0	0	0	0	0	0
FingerPrint	SubFP10	0	0	0	0	0	0	0	0	0	1	0	0	0	0	0	0	0	0	1	1	0	0	0	0	0	0	0	0	0	0	0	0	0	0	0	0	0	0	0	0	0	0	0	0	0	0	0	0
FingerPrint	SubFP11	0	0	0	0	0	0	0	0	0	0	0	0	0	0	0	0	0	0	0	0	0	0	0	0	0	0	0	0	0	0	0	0	0	0	0	0	0	0	0	0	0	0	0	0	0	0	0	0
FingerPrint	SubFP16	0	0	0	0	0	0	0	0	0	0	0	0	0	0	0	0	0	0	0	0	0	0	0	0	0	0	0	0	0	0	0	0	0	0	0	0	0	0	0	0	0	0	0	0	0	0	0	0
FingerPrint	SubFP18	0	0	0	0	0	0	0	0	0	0	0	0	0	0	0	0	0	0	0	0	0	0	0	0	0	0	1	0	0	0	0	0	0	0	0	0	0	0	0	0	0	0	0	0	0	0	0	0
FingerPrint	SubFP23	0	0	0	0	0	0	0	0	0	0	0	0	0	0	0	0	0	0	0	0	0	0	1	0	0	0	0	0	0	0	0	0	0	0	0	0	0	0	0	0	0	0	0	0	0	0	0	0
FingerPrint	SubFP32	0	0	0	0	0	0	0	0	0	0	0	0	0	0	0	1	0	0	0	0	0	0	0	0	0	0	0	0	1	0	0	0	0	1	0	0	0	0	0	0	0	0	0	0	0	0	0	0
FingerPrint	SubFP48	0	0	0	0	0	0	0	0	0	0	0	0	0	0	0	0	0	0	0	0	0	0	0	0	1	1	0	0	0	0	0	0	0	0	0	0	0	0	0	1	1	0	0	0	0	1	0	0
FingerPrint	SubFP49	0	1	0	0	0	0	0	0	0	0	0	0	0	0	1	0	0	0	0	0	0	0	0	0	0	0	0	0	0	0	0	0	0	0	0	0	0	0	0	0	0	0	1	0	0	0	1	0
FingerPrint	SubFP52	0	0	0	0	0	0	0	0	0	0	0	0	1	0	0	0	0	0	0	0	0	0	0	0	0	0	0	0	0	0	0	0	0	0	0	0	0	0	0	0	0	0	0	0	0	0	0	0
FingerPrint	SubFP83	0	0	0	0	0	0	0	0	0	0	0	0	0	0	0	0	0	0	0	0	0	0	0	0	0	0	0	0	0	0	0	0	0	0	0	0	0	0	0	0	0	0	0	0	0	0	0	0
FingerPrint	SubFP85	0	0	0	0	0	0	0	0	0	0	0	0	0	0	0	0	0	0	0	0	0	0	0	0	0	0	0	1	0	0	0	0	0	0	0	0	0	0	0	0	0	0	0	1	1	0	0	0
FingerPrint	SubFP87	0	0	0	0	0	0	0	0	0	0	0	0	0	0	0	0	0	0	0	0	0	0	0	0	0	0	0	0	0	0	0	0	0	0	0	0	0	0	0	0	0	0	0	0	0	0	0	0
FingerPrint	SubFP88	0	0	0	1	0	0	1	0	0	0	1	0	0	0	0	0	0	0	0	0	0	0	0	1	0	1	0	1	0	1	0	0	0	0	0	0	0	1	0	1	1	0	0	1	1	1	0	0
FingerPrint	SubFP98	0	0	0	0	0	0	0	0	0	0	0	0	0	0	0	0	0	0	0	0	0	0	0	0	0	0	0	0	0	0	0	0	0	0	0	0	0	0	0	0	0	0	0	0	0	0	0	0
FingerPrint	SubFP100	0	0	0	0	0	0	0	0	0	0	1	0	0	0	0	0	0	0	0	0	0	0	0	0	0	0	0	0	0	0	0	0	0	0	0	0	0	0	0	0	0	0	0	0	0	0	0	0
FingerPrint	SubFP163	0	0	0	0	0	0	0	0	0	0	0	0	0	0	0	0	0	0	0	0	0	0	0	0	0	0	0	0	0	0	0	0	0	0	0	0	0	0	0	0	0	0	0	0	0	0	0	0
FingerPrint	SubFP165	0	0	0	0	0	0	0	0	0	0	0	0	0	0	0	0	0	0	0	0	0	0	0	1	0	0	0	0	0	0	0	0	0	0	0	0	0	0	0	0	0	0	0	0	0	0	0	0
FingerPrint	SubFP169	0	0	0	0	0	0	0	0	0	0	1	0	0	0	1	1	0	1	0	0	1	0	0	1	0	0	1	1	1	0	0	0	0	1	0	0	0	0	1	1	1	0	1	1	0	0	1	1
FingerPrint	SubFP170	0	0	0	0	0	0	0	0	0	0	0	0	0	0	0	0	0	0	0	0	0	0	0	0	0	0	0	1	0	0	0	0	0	0	0	0	0	0	0	0	0	0	0	0	0	0	1	1
FingerPrint	SubFP171	0	0	1	0	0	0	0	0	0	0	1	1	0	1	0	0	0	0	0	0	0	0	0	0	0	0	0	0	0	0	0	0	0	0	0	0	0	0	0	0	1	0	0	0	0	0	0	0
FingerPrint	SubFP172	0	0	0	0	0	0	0	0	0	0	0	0	0	0	0	0	0	0	0	0	0	0	0	0	0	0	0	0	0	0	0	0	0	0	0	0	0	0	0	0	0	0	0	0	0	0	0	0
FingerPrint	SubFP173	0	0	0	0	0	0	0	0	0	0	0	0	0	0	0	0	0	0	0	0	0	0	0	0	0	0	0	0	0	0	0	0	0	0	0	0	0	0	0	0	0	0	0	0	0	0	0	0
FingerPrint	SubFP174	0	0	0	0	0	0	0	0	0	0	0	0	0	0	0	0	0	0	0	0	0	0	0	0	0	0	0	0	0	0	0	0	0	0	0	0	0	0	0	0	0	0	0	0	0	0	0	0
FingerPrint	SubFP189	0	0	0	0	0	0	0	0	0	0	0	0	0	0	0	0	0	0	0	0	0	0	0	0	0	0	0	0	0	0	0	0	0	0	0	0	0	0	0	0	0	0	0	0	0	0	0	0
FingerPrint	SubFP195	0	0	0	0	0	0	0	0	1	0	0	0	0	0	0	0	0	0	0	0	0	0	0	0	0	0	0	0	0	0	0	0	0	0	0	0	0	0	0	0	0	0	0	0	0	0	0	0
FingerPrint	SubFP205	0	0	0	0	0	0	0	0	0	0	0	0	0	0	0	0	0	0	0	0	0	1	0	0	0	0	0	0	0	0	0	0	0	0	0	0	0	0	0	0	0	0	0	0	0	0	0	0
FingerPrint	SubFP209	0	0	0	0	0	0	0	0	0	0	0	0	0	0	0	0	0	0	0	0	0	1	0	0	0	0	0	0	0	0	0	0	0	0	0	0	0	0	0	0	0	0	0	0	0	0	0	0
FingerPrint	SubFP276	0	0	0	0	0	0	0	0	0	0	0	0	0	0	0	0	0	0	0	0	0	0	0	0	0	0	0	0	0	0	0	0	0	0	0	0	0	0	0	0	0	0	0	0	0	0	0	0
FingerPrint	SubFP279	0	0	0	0	0	0	0	0	0	0	0	0	0	0	0	0	0	0	0	0	0	0	0	0	0	0	0	0	0	0	0	0	0	0	0	0	0	0	0	0	0	0	0	0	0	0	0	0
FingerPrint	SubFP291	0	0	0	0	0	0	0	0	0	0	0	0	0	0	0	0	0	0	0	0	0	0	0	0	0	0	0	0	0	0	0	0	0	0	0	0	0	0	0	0	0	0	0	0	0	0	0	0
FingerPrint	SubFP295	0	1	1	1	0	0	1	1	1	1	1	1	1	1	1	1	1	1	0	1	1	1	1	1	1	1	1	1	1	1	1	1	1	1	1	1	1	1	1	1	1	1	1	1	1	1	1	1
FingerPrint	SubFP296	0	0	1	0	0	0	0	1	0	1	0	0	0	0	0	1	1	0	0	0	0	0	0	0	0	0	0	0	0	0	0	0	0	0	1	0	0	0	1	0	0	0	0	0	0	0	0	0
FingerPrint	SubFP298	0	0	1	0	0	0	0	1	0	1	0	0	0	0	0	1	1	0	0	0	0	0	0	0	0	0	0	0	0	0	0	0	0	0	1	0	0	0	1	0	0	0	0	0	0	0	0	0
FingerPrint	SubFP303	0	1	0	1	0	0	1	0	0	0	0	0	1	0	1	0	0	0	0	0	0	0	0	0	0	0	0	0	0	0	0	0	1	0	0	0	0	0	0	0	0	0	1	0	0	1	1	0
[truncated: 50 more columns]

## Sheet: Table C
[A]
Molecule No.		1	2	3	4	5	6	7	8	9	10	12	13	14	15	16	17	18	1	2	3	4	5	6	7	8	9	10	11	12	13	14	15	16	17	18	19	20	21	22	23	24	25	26	27	28	29	30	31
Category		Extreme	Extreme	Extreme	Extreme	Extreme	Extreme	Extreme	Extreme	Extreme	Extreme	Extreme	Extreme	Extreme	Extreme	Extreme	Extreme	Extreme	Strong	Strong	Strong	Strong	Strong	Strong	Strong	Strong	Strong	Strong	Strong	Strong	Strong	Strong	Strong	Strong	Strong	Strong	Strong	Strong	Strong	Strong	Strong	Strong	Strong	Strong	Strong	Strong	Strong	Strong	Strong
Descriptor	ATSm3	36	11.3284	25.4456	26.0596	32.9518	34	25.4869	15.0133	9.35273	21.4237	47.6624	27.7338	38.6589	35.9465	24.3284	21.2658	17.4357	10.9965	14.6527	33.9431	11.3284	15.9864	30.5448	56.5375	0	5.66418	19.9926	32.7633	11.9965	20.8228	24.6593	12.6647	28.6593	16.4948	17.4357	10.6647	10.6647	5.43865	17.7676	16.6605	22.564	12.6647	26.9926	21.4349	11.4387	21.3321	29.6567	15.6605
Descriptor	ATSm4	40	8.32837	27.6673	14.6147	38.9035	39	23.4318	13.1007	8.0759	25.9661	59.9164	21.2092	38.3789	64.5119	22.6605	21.5707	16.6854	9.55001	18.3054	78.4729	8.32837	7.99255	26.5249	63.9798	0	4.66418	19.1028	35.534	9.99655	19.159	19.3302	10.8309	23.3302	15.8821	16.6854	7.66473	7.66473	1.33209	17.0173	17.6567	30.4441	10.8309	26.6567	21.9888	9.99628	21.3321	32.8699	15.4349
Descriptor	C2SP2	12	6	6	1	9	10	6	0	0	5	11	0	18	4	13	6	6	6	5	0	6	0	5	14	0	0	7	5	6	5	0	5	1	5	6	6	6	0	6	4	4	5	13	5	0	11	13	5
Descriptor	C2SP3	0	0	0	0	0	0	0	0	0	0	0	0	0	0	0	0	0	0	0	2	0	0	0	0	0	3	1	10	0	0	10	0	13	0	0	0	0	1	0	0	0	0	0	4	4	0	0	1
Descriptor	DPSA-1	27.6617	-37.0911	-68.7074	11.386	81.7919	68.3546	143.709	22.6678	128.106	-10.0542	-187.56	-270.46	157.539	-250.925	-14.6026	46.5527	59.4838	93.0206	56.564	-64.3581	40.7936	174.592	306.549	-62.4199	117.719	205.039	230.976	387.312	126.5	134.7	433.862	132.926	531.24	183.097	50.8532	152.388	127.43	227.208	53.3265	77.4812	-23.547	180.241	17.4397	250.167	280.04	46.1791	-33.7173	45.0507
Descriptor	ETA_Beta	32	10.5	15.75	8	26.75	29.5	20.75	10.75	7.25	12.25	29	14.25	35	22.5	25	14.75	12.75	11.5	10	11	11.5	6.75	20	41.75	2.25	6.5	16.25	22.5	12.25	16.75	11.25	12	14.25	14	12.75	11.5	11.5	4.75	12.75	14.75	16	12	26.25	17	11.75	23.75	27.5	13.25
Descriptor	ETA_Beta_ns	20	6	7.5	3	16	18	10.5	4.5	3	6	16.5	7.5	20	14	15.5	6	6	7	6	6	7	2.25	9.25	23.5	1.5	3	8.5	9	7	9	2.25	7	3.25	7	6	7	7	1.5	6	8.5	9	7	16	8	6	15	16.5	7
Descriptor	ETA_Beta_ns_d	0	0	0	0	0	0	0	0	0	0	3	1.5	2	2	0.5	0	0	1	0	0	1	0	1	1.5	0	0	1	1.5	1	0	0	1	0	1	0	1	1	0	0	1	1.5	1	1	0.5	0	0	1.5	1
Descriptor	ETA_BetaP	1.6	1.3125	1.21154	1	1.48611	1.475	1.29688	1.075	1.03571	1.11364	1.45	1.58333	1.45833	1.60714	1.47059	1.05357	1.15909	1.4375	1.25	1.1	1.4375	0.96429	1.11111	1.49107	1.125	0.92857	1.16071	0.9375	1.36111	1.39583	0.66176	1.33333	0.67857	1.16667	1.15909	1.4375	1.4375	0.95	1.15909	1.34091	1.33333	1.33333	1.45833	1.0625	1.06818	1.48438	1.44737	1.20455
Descriptor	ETA_BetaP_ns	1	0.75	0.57692	0.375	0.88889	0.9	0.65625	0.45	0.42857	0.54545	0.825	0.83333	0.83333	1	0.91176	0.42857	0.54545	0.875	0.75	0.6	0.875	0.32143	0.51389	0.83929	0.75	0.42857	0.60714	0.375	0.77778	0.75	0.13235	0.77778	0.15476	0.58333	0.54545	0.875	0.875	0.3	0.54545	0.77273	0.75	0.77778	0.88889	0.5	0.54545	0.9375	0.86842	0.63636
Descriptor	ETA_BetaP_ns_d	0	0	0	0	0	0	0	0	0	0	0.15	0.16667	0.08333	0.14286	0.02941	0	0	0.125	0	0	0.125	0	0.05556	0.05357	0	0	0.07143	0.0625	0.11111	0	0	0.11111	0	0.08333	0	0.125	0.125	0	0	0.09091	0.125	0.11111	0.05556	0.03125	0	0	0.07895	0.09091
Descriptor	ETA_BetaP_s	0.6	0.5625	0.63462	0.625	0.59722	0.575	0.64063	0.625	0.60714	0.56818	0.625	0.75	0.625	0.60714	0.55882	0.625	0.61364	0.5625	0.5	0.5	0.5625	0.64286	0.59722	0.65179	0.375	0.5	0.55357	0.5625	0.58333	0.64583	0.52941	0.55556	0.52381	0.58333	0.61364	0.5625	0.5625	0.65	0.61364	0.56818	0.58333	0.55556	0.56944	0.5625	0.52273	0.54688	0.57895	0.56818
Descriptor	ETA_dBeta	8	1.5	-0.75	-2	5.25	6.5	0.25	-1.75	-1.25	-0.25	4	0.75	5	5.5	6	-2.75	-0.75	2.5	2	1	2.5	-2.25	-1.5	5.25	0.75	-0.5	0.75	-4.5	1.75	1.25	-6.75	2	-7.75	0	-0.75	2.5	2.5	-1.75	-0.75	2.25	2	2	5.75	-1	0.25	6.25	5.5	0.75
Descriptor	ETA_dBetaP	0.4	0.1875	-0.05769	-0.25	0.29167	0.325	0.01563	-0.175	-0.17857	-0.02273	0.2	0.08333	0.20833	0.39286	0.35294	-0.19643	-0.06818	0.3125	0.25	0.1	0.3125	-0.32143	-0.08333	0.1875	0.375	-0.07143	0.05357	-0.1875	0.19444	0.10417	-0.39706	0.22222	-0.36905	0	-0.06818	0.3125	0.3125	-0.35	-0.06818	0.20455	0.16667	0.22222	0.31944	-0.0625	0.02273	0.39063	0.28947	0.06818
Descriptor	ETA_dEpsilon_A	0.09615	0.26111	0.35429	0.30992	0.12192	0.07407	0.19791	0.36324	0.33937	0.20351	0.33156	0.62857	0.14454	0.51973	0.14858	0.23077	0.22333	0.15778	0.08444	0.18333	0.20476	0.35006	0.12821	0.2552	0.29167	0.16715	0.10444	0.11543	0.13148	0.21321	0.07985	0.09825	0.07016	0.136	0.22333	0.11667	0.11667	0.25926	0.2614	0.2193	0.27644	0.09825	0.17821	0.12255	0.11162	0.11682	0.2059	0.18571
Descriptor	ETA_dEpsilon_B	0.09615	0.09861	0.11253	0.06332	0.09668	0.07407	0.07704	0	0	0.08084	0.14446	0.19048	0.07882	0.19592	0.09356	0.06827	0.08231	0.08317	0.06222	0	0.10143	0	0.03487	0.12713	0	0	0.05006	0.02488	0.0662	0.08505	0	0.05558	0.007	0.05213	0.08231	0.06818	0.06818	0	0.09474	0.08463	0.09835	0.05558	0.10076	0.03838	0.03274	0.08532	0.10705	0.0709
Descriptor	ETA_Epsilon_1	0.55	0.69445	0.78762	0.74325	0.57192	0.52222	0.63704	0.78824	0.76111	0.63684	0.76949	1.0619	0.58571	0.95306	0.58736	0.6641	0.65667	0.59111	0.51778	0.60833	0.6381	0.7718	0.56154	0.70256	0.69167	0.58889	0.53778	0.54877	0.56482	0.65439	0.50815	0.53158	0.49939	0.56933	0.65667	0.55	0.55	0.69259	0.69474	0.65263	0.70977	0.53158	0.61667	0.55588	0.53733	0.55595	0.64409	0.61905
Descriptor	ETA_Epsilon_3	0.45385	0.43333	0.43333	0.43333	0.45	0.44815	0.43913	0.425	0.42174	0.43333	0.43793	0.43333	0.44118	0.43333	0.43878	0.43333	0.43333	0.43333	0.43333	0.425	0.43333	0.42174	0.43333	0.44737	0.4	0.42174	0.43333	0.43333	0.43333	0.44118	0.4283	0.43333	0.42923	0.43333	0.43333	0.43333	0.43333	0.43333	0.43333	0.43333	0.43333	0.43333	0.43846	0.43333	0.42571	0.43913	0.43818	0.43333
Descriptor	ETA_Eta_F	19.4849	5.57637	11.2317	3.51936	15.6986	18.3344	13.1897	8.12604	4.74936	6.14745	20.4298	6.55316	25.2919	13.4675	15.7998	10.8707	8.43983	5.60689	3.20241	2.18648	5.61687	4.59176	13.7408	33.8955	0.81856	3.19483	9.73076	15.118	6.15739	9.39001	5.25495	6.11225	7.08218	8.09948	8.50672	5.49412	5.51306	1.86036	8.61206	8.97594	10.143	6.11225	17.7186	10.4124	5.50989	14.5031	19.7141	7.73677
Descriptor	ETA_Eta_F_L	6.206	2.38408	3.63832	1.52515	5.10008	5.77947	4.46051	2.82151	1.92772	2.20545	5.6974	2.70792	7.14128	4.13393	5.30638	3.50771	3.00908	2.47792	1.53459	0.86559	2.48094	1.61454	3.76288	8.33161	0.81856	1.48294	3.28232	3.69965	2.67906	3.53543	1.16658	2.50107	1.65474	2.99586	3.00908	2.44494	2.44494	1.05757	3.03404	3.18389	3.36741	2.50107	5.56239	3.20427	1.98589	5.11841	5.83283	2.81638
Descriptor	ETA_EtaP	0.57333	0.35224	0.55823	0.65458	0.63177	0.70007	0.56602	0.45828	0.40108	0.67596	0.65501	0.42699	0.63453	0.57545	0.48411	0.62879	0.52545	0.35839	0.60256	1.03729	0.34718	0.46407	0.83865	0.71152	0.09072	0.48704	0.69996	0.99671	0.41385	0.49177	1.10454	0.47791	1.15158	0.59469	0.52749	0.36252	0.36405	0.38608	0.51792	0.48841	0.55772	0.47791	0.50881	0.74914	0.67562	0.48258	0.53242	0.53416
Descriptor	ETA_EtaP_F	0.97424	0.69705	0.86398	0.43992	0.87214	0.91672	0.82436	0.8126	0.67848	0.55886	1.02149	0.72813	1.05383	0.96197	0.9294	0.77648	0.76726	0.70086	0.4003	0.21865	0.70211	0.65597	0.76338	1.21055	0.40928	0.4564	0.69505	0.62992	0.68415	0.7825	0.30911	0.67914	0.33725	0.67496	0.77334	0.68677	0.68913	0.37207	0.78291	0.81599	0.84525	0.67914	0.98437	0.65078	0.5009	0.90645	1.03759	0.70334
Descriptor	ETA_EtaP_F_L	0.3103	0.29801	0.27987	0.19064	0.28334	0.28897	0.27878	0.28215	0.27539	0.2005	0.28487	0.30088	0.29755	0.29528	0.31214	0.25055	0.27355	0.30974	0.19182	0.08656	0.31012	0.23065	0.20905	0.29756	0.40928	0.21185	0.23445	0.15415	0.29767	0.29462	0.06862	0.2779	0.0788	0.24966	0.27355	0.30562	0.30562	0.21151	0.27582	0.28944	0.28062	0.2779	0.30902	0.20027	0.18054	0.3199	0.30699	0.25603
Descriptor	ETA_EtaP_L	0.18549	0.17545	0.18318	0.27165	0.21007	0.19957	0.20927	0.17531	0.179	0.27554	0.18412	0.16373	0.18195	0.17187	0.17339	0.22424	0.1909	0.16582	0.29966	0.38164	0.16334	0.21525	0.25381	0.18544	0.09072	0.2759	0.23913	0.32742	0.18296	0.18628	0.4091	0.18859	0.40317	0.22838	0.1909	0.16784	0.16784	0.26725	0.18864	0.17847	0.18393	0.18859	0.17235	0.28431	0.30201	0.17479	0.17155	0.22
Descriptor	FMF	0.625	0.5	0.3	0.416667	0.551724	0.5	0.407407	0	0	0.315789	0.518519	0.666667	0.47619	0.428571	0.517241	0.230769	0.3	0.4	0.4	0	0.428571	0	0.153846	0.564103	0	0	0.2	0.111111	0.333333	0.526316	0	0.315789	0	0.24	0.3	0.375	0.375	0.444444	0.315789	0.315789	0.315789	0.315789	0.5	0.176471	0	0.464286	0.483871	0.285714
Descriptor	FNSA-1	0.471779	0.554301	0.578113	0.486817	0.424847	0.440424	0.362804	0.47415	0.355198	0.5114	0.659168	0.81465	0.392526	0.763523	0.512577	0.447384	0.440262	0.387682	0.431089	0.562865	0.446247	0.304865	0.236582	0.546999	0.269682	0.252944	0.257166	0.248683	0.332759	0.351385	0.16914	0.353407	0.183217	0.313827	0.440913	0.316637	0.341584	0.233176	0.439351	0.412438	0.527537	0.281303	0.483776	0.26299	0.207465	0.451154	0.528457	0.449806
Descriptor	FPSA-1	0.528221	0.445699	0.421887	0.513183	0.575153	0.559576	0.637196	0.52585	0.644802	0.4886	0.340832	0.18535	0.607474	0.236477	0.487423	0.552616	0.559738	0.612318	0.568911	0.437135	0.553753	0.695135	0.763418	0.453001	0.730318	0.747056	0.742834	0.751317	0.667241	0.648615	0.83086	0.646593	0.816783	0.686173	0.559087	0.683363	0.658416	0.766824	0.560649	0.587562	0.472463	0.718697	0.516224	0.73701	0.792535	0.548846	0.471543	0.550194
Descriptor	fragC	196	8.02	13.07	8.04	135.01	149	49.04	9.08	6.05	11.04	61.07	9.06	124.06	14.06	52.02	14.06	11.05	8.02	8.01	9.04	8.02	6.05	18.06	268.07	1.01	6.02	14.02	24.05	9.02	37.03	16.04	9.02	20.04	12.03	11.05	8.02	8.02	5.02	11.05	11.03	12.04	9.02	55.03	16.03	10.02	49.01	58.04	11.03
Descriptor	geomShape	0.861843	0.350818	0.740385	0.631394	0.93548	0.870739	0.975195	0.805785	0.809013	0.690252	0.976832	0.366002	0.967478	0.57297	0.95692	0.735046	0.592032	0.484045	0.700118	0.82126	0.591276	0.695072	0.944566	0.811364	0.66404	0.936503	0.954933	0.79103	0.941012	0.851607	0.924638	0.51518	0.948073	0.93215	0.509631	0.645072	0.487953	0.543715	0.467575	0.592506	0.558213	0.515115	0.828001	0.822788	0.630009	0.812509	0.9039	0.750369
Descriptor	gmax	2.30907	10.2828	10.6298	10.7134	2.30687	2.27028	11.3788	9.80778	9.78472	10.4152	12.3244	4.1838	6.09177	9.05903	11.7609	10.7235	10.3681	8.79426	2.19734	8.74836	8.64556	10.0718	11.1383	12.836	8	9.56375	9.50298	11.7947	8.82441	11.1929	11.1608	5.53315	11.1569	9.29693	10.4384	5.37111	5.37861	9.67708	10.3829	10.2394	10.4098	5.53315	11.8217	11.516	10.4487	10.6855	11.8628	8.99509
Descriptor	gmin	1.31795	-0.120741	-1.10451	-0.832519	1.04408	1.31739	-0.479349	-1.40231	-0.851852	-0.848828	-0.210058	0.791509	0.495574	0.624503	-0.0751361	-1.12376	-1.00306	0.145833	0.671456	0.0556919	0.169259	-4.97428	-4.5418	-1.23017	2	0.512639	0.0710705	-0.637737	0.3	-0.321204	-4.66837	0.765463	-4.86759	0.0919031	-1.06037	0.749259	0.712963	-0.0648148	-1.14037	-0.18287	-0.149198	0.765463	-0.308932	-0.449446	-0.443057	0.828704	-0.695406	-0.142639
Descriptor	GRAV-1	1750.15	682.124	1251.7	873.227	1581.01	1643.54	1442.03	961.003	639.56	1090.3	1918.57	1008.61	2017.2	1379.71	1390.01	1196.93	943.713	630.386	757.3	1028.06	651.645	1067.22	1796.74	2678.16	128.024	505.484	1075.07	1821.77	712.16	1100.52	1575.94	675.722	1848.43	926.662	947.16	613.441	612.817	449.568	965.453	905.79	1041.47	675.725	1487.91	1244.37	809.461	1265.58	1591.96	868.333
Descriptor	GRAV-2	41.8348	26.1175	35.3793	29.5504	39.762	40.5406	37.9741	31.0001	25.2895	33.0197	43.8015	31.7586	44.9132	37.1445	37.2829	34.5967	30.7199	25.1075	27.5191	32.0633	25.5273	32.6684	42.388	51.751	11.3148	22.483	32.7883	42.6821	26.6863	33.174	39.6981	25.9947	42.9934	30.4411	30.776	24.7677	24.7551	21.203	31.0717	30.0964	32.2718	25.9947	38.5735	35.2757	28.451	35.575	39.8994	29.4675
Descriptor	GRAV-4	3611.08	1106.86	2595.13	1592.79	3311.53	3435.25	2743.51	1748.16	1049.51	2191.93	4827.7	2110.13	4134.72	3465.44	2598.25	2362.76	1749.18	1061.7	1393.52	2702.35	1079.77	1542.2	3389.34	6266.76	128.024	740.159	2077.12	3726.62	1195.16	2039.84	2588.04	1164.96	3174.72	1689.23	1779.86	1004.73	1005.9	622.771	1821.02	1696.21	2180.69	1164.98	2905.74	2421.54	1324.85	2364.48	3222.02	1575.89
Descriptor	GRAV-5	60.0923	33.2695	50.9425	39.9098	57.5459	58.611	52.3785	41.8111	32.3961	46.8181	69.4816	45.9362	64.3018	58.8679	50.9731	48.6082	41.8232	32.5838	37.3299	51.9842	32.8599	39.2708	58.218	79.1628	11.3148	27.2059	45.5755	61.0461	34.5711	45.1646	50.8727	34.1316	56.3446	41.1003	42.1883	31.6975	31.716	24.9554	42.6735	41.185	46.6978	34.1318	53.9049	49.2091	36.3985	48.6259	56.7628	39.6975
Descriptor	maxaaaC	1.40213	0	0	0	1.46131	1.40213	0	0	0	0	0	0	0	0	0	0	0	0	0	0	0	0	0	0	0	0	0	0	0	0	0	0	0	0	0	0	0	0	0	0	0	0	0	0	0	0	0	0
Descriptor	maxdCH2	0	0	0	0	0	0	0	0	0	0	0	0	0	0	0	0	0	0	0	0	0	0	0	0	2	0	0	0	0	0	0	0	0	0	0	0	0	0	0	0	0	0	0	0	0	0	0	0
Descriptor	maxddC	0	0	0	0	0	0	0	0	0	0	0	0	0	0	0	0	0	0	0	0	0	0	0	2.87804	0	0	0	0	0	0	0	0	0	0	0	0	0	0	0	0	0	0	0	0	0	0	0	0
Descriptor	MAXDN	0.348721	1.78741	2.77118	1.48067	0.307153	0.349277	2.14602	3.06898	2.51852	2.5155	1.87672	0.62963	1.17109	0.811	1.7418	2.79043	2.66972	1.52083	0.393359	1.19431	1.49741	5.29835	4.86587	2.48017	1	1.17708	1.47967	2.3044	1.36667	1.98787	4.99245	0.901204	5.19166	1.4081	2.72704	0.917407	0.953704	1.73148	2.80704	1.84954	1.81586	0.901204	1.9756	2.11611	2.10972	1.1713	2.36207	1.80931
Descriptor	MAXDN2	0.348721	1.78741	2.90917	1.70833	0.936341	0.349277	2.14602	3.06898	2.51852	2.54989	2.23121	1.66667	1.17109	1.7413	1.7418	2.79043	2.66972	1.52083	0.547778	1.80285	1.49741	4.57407	4.03842	2.51721	1	1.17708	1.47967	2.3044	1.36667	1.98787	4.14385	0.901204	4.33304	1.4081	2.72704	0.917407	0.953704	1.73148	2.80704	1.84954	2.03781	0.901204	1.9756	2.11611	2.10972	1.1713	2.36207	1.80931
Descriptor	maxdO	0	10.2828	10.6298	10.7134	0	0	11.3788	9.80778	9.78472	10.4152	12.3244	0	0	0	11.7609	10.7235	10.3681	0	0	0	0	10.0718	11.1383	12.836	8	9.56375	0	11.7947	0	11.1929	11.1608	0	11.1569	0	10.4384	0	0	9.67708	10.3829	10.2394	10.4098	0	11.8217	11.516	10.4487	10.6855	11.8628	0
Descriptor	MAXDP	0.309074	3.28278	3.62982	3.71344	0.306867	0.270278	4.37878	2.80778	2.78472	3.41517	5.3244	1.1838	2.09177	3.05903	4.76086	3.72352	3.36808	2.79426	0.197338	2.74836	2.64556	3.07176	4.13834	5.836	1	2.56375	3.50298	4.79468	2.82441	4.19287	4.1608	1.53315	4.15693	3.29693	3.43843	1.37111	1.37861	2.67708	3.38287	3.23945	3.40985	1.53315	4.82169	4.51598	3.44866	3.68552	4.8628	2.99509
Descriptor	MAXDP2	0.309074	3.28278	3.5192	3.52875	1.93809	0.270278	4.37878	2.80778	2.78472	3.38884	5.07112	1.20802	2.09177	2.70454	4.76086	3.72352	3.36808	2.79426	0.607454	2.57563	2.64556	2.92361	3.99019	5.79897	1	2.56375	3.50298	4.79468	2.82441	4.19287	4.01265	1.53315	4.00879	3.29693	3.43843	1.37111	1.37861	2.67708	3.38287	3.23945	3.33303	1.53315	4.82169	4.51598	3.44866	3.68552	4.8628	2.99509
Descriptor	maxdS	0	0	0	0	0	0	0	0	0	0	0	0	0	0	0	0	0	0	0	0	0	0	0	0.425932	0	0	0	0	0	0	0	0	0	0	0	0	0	0	0	0	0	0	0	0	0	0	0	0
Descriptor	maxdsCH	0	1.25231	1.55178	1.83402	0	0	1.31773	0	0	1.89521	0	0	1.71014	0	1.77301	1.45282	1.47102	0	0	0	0	0	0	0	0	0.822917	1.96491	0	0	0	0	0	1.75546	0	1.55731	0	0	0	1.34602	0.420741	0.467747	0	1.67523	0	0	1.60185	1.60286	0
Descriptor	maxdsN	0	0	0	0	0	0	4.05782	2.2744	2.19676	0	0	0	4.48359	0	0	0	0	0	0	0	0	0	0	4.1936	0	0	0	0	0	4.06981	0	0	0	0	0	0	0	0	0	0	0	0	0	0	0	0	0	0
Descriptor	maxdssC	0	0	0.716821	1.52701	0	0	0.316253	0	0	1.26595	0	0	0.591229	0	0	0.379028	0.398148	0	0	0	0	0	0	0	0	0	0	0	0	0.401574	0	0	0	0	0.39963	0	0	0	0.148426	0	0	0	0	0	0	0.954815	0	0
Descriptor	maxHBa	0	10.2828	10.6298	10.7134	1.04408	0	11.3788	9.80778	9.78472	10.4152	12.3244	0.791509	6.09177	0.790219	11.7609	10.7235	10.3681	8.79426	0	0	8.64556	10.0718	11.1383	12.836	8	9.56375	9.50298	11.7947	8.82441	11.1929	11.1608	5.53315	11.1569	9.29693	10.4384	5.37111	5.37861	9.67708	10.3829	10.2394	10.4098	5.53315	11.8217	11.516	10.4487	10.6855	11.8628	8.99509
Descriptor	maxHBint3	0	0	0	0	0	0	0	0	0	0	0.258748	0	0	0	0	3.76006	3.03681	5.02983	0	0	0	0	0.708352	0	0	0	3.13135	5.85278	0	0	0	0	0	3.38927	0	0	0	0	0	0	0.276629	0	0	0	0	0	5.95707	6.06177
Descriptor	maxHCsats	0	0	0	0	0	0	0.624435	0	0	0	0	0	0	0	0	0.628659	0	0	0	0.502616	0	0	0.558082	0	0	0.467014	0.588019	0.66696	0	0	0.496296	0	0.40713	0.58058	0	0	0	0.555903	0	0	0	0	0	0.638296	0.486181	0	0	0.584158
Descriptor	maxHCsatu	0	0	0	0	0	0	0	0	0	0.400594	0	0	0	0	0	0	0	0	0	0.502616	0	0	0	0	0	0.467014	0.380927	0	0	0.577185	0	0	0.40713	0	0	0	0	0.5125	0	0	0	0	0	0	0.486181	0	0	0
Descriptor	maxHdCH2	0	0	0	0	0	0	0	0	0	0	0	0	0	0	0	0	0	0	0	0	0	0	0	0	0.7	0	0	0	0	0	0	0	0	0	0	0	0	0	0	0	0	0	0	0	0	0	0	0
Descriptor	maxHdsCH	0	0.623611	0.651582	0.498504	0	0	0.759028	0	0	0.531898	0	0	0.587201	0	0.576417	0.656695	0.602778	0	0	0	0	0	0	0	0	0.621875	0.455907	0	0	0	0	0	0.501251	0	0.602778	0	0	0	0.658333	0.786806	0.775818	0	0.606417	0	0	0.7	0.627251	0
Descriptor	maxHother	0.45	0.623611	0.651582	0.498504	0.442702	0.440992	0.759028	0	0	0.531898	0.525808	0	0.587201	0	0.576417	0.656695	0.602778	0.548958	0.43177	0	0.580208	0	0.460903	0.673057	0.7	0.621875	0.549375	0.679399	0.538958	0.583681	0	0.483403	0.501251	0.540694	0.602778	0.493403	0.505556	0	0.658333	0.786806	0.775818	0.483403	0.656667	0.579728	0	0.7	0.650208	0.575417
Descriptor	maxHsNH2	0	0	0	0	0	0	0	0	0.735208	0	0	0	0.519761	0	0	0	0.565417	0.571944	0	0	0	0	0.472972	0	0	0	0	0	0	0	0	0.520694	0	0	0.575069	0.540694	0.540694	0	0.588958	0	0	0.520694	0	0	0	0	0	0
Descriptor	maxHsOH	0	0	0.745718	0	0	0	0	0.878227	0	0.745605	0.465662	0	0	0	0.637463	0.714175	0.758268	0.690833	0	0	0.722083	0	0	0.525094	0	0	0.574763	0.624486	0.687786	0	0	0	0	0.681296	0.748472	0	0	0	0.762361	0.645208	0.616745	0	0.637463	0.590787	0	0	0.637463	0.675041
Descriptor	maxHsSH	0	0	0	0	0	0	0	0	0	0	0	0	0	0	0	0	0	0	0	0	0	0	0	0	0	0	0	0	0	0	0	0	0	0	0	0	0	0	0	0	0	0	0	0	0	0	0	0
Descriptor	maxsCH3	0	0	0	1.92175	0	2.24657	1.83251	1.15801	1.17593	0	0	0	0	0	0	0	0	0	0	0	0	1.09246	2.04596	0	0	0	1.9542	2.22214	1.83966	1.66056	2.23373	1.9362	2.2583	1.83845	0	0	0	0	0	1.71629	1.79422	1.9362	0	2.13295	2.13267	0	0	0
Descriptor	maxsNH2	0	0	0	0	0	0	0	0	4.53972	0	0	0	6.09177	0	0	0	5.37092	5.26981	0	0	0	0	5.78328	0	0	0	0	0	0	0	0	5.53315	0	0	5.35398	5.37111	5.37861	0	5.29843	0	0	5.53315	0	0	0	0	0	0
Descriptor	maxsOH	0	0	8.70512	0	0	0	0	8.00598	0	8.56302	10.082	0	0	0	9.11704	9.07132	8.50378	8.79426	0	0	8.64556	0	0	9.91242	0	0	9.50298	9.37215	8.82441	0	0	0	0	9.29693	8.55454	0	0	0	8.8675	9.08093	9.40886	0	9.54424	9.42086	0	0	9.58127	8.99509
Descriptor	maxsSH	0	0	0	0	0	0	0	0	0	0	0	0	0	0	0	0	0	0	0	0	0	0	0	0	0	0	0	0	0	0	0	0	0	0	0	0	0	0	0	0	0	0	0	0	0	0	0	0
Descriptor	maxssNH	0	0	0	0	0	0	0	1.62556	0	0	2.90329	0	0	0	0	2.72954	0	0	0	0	0	0	2.63642	0	0	0	0	0	2.94306	0	0	0	0	2.95236	0	0	0	0	0	0	0	0	0	0	0	0	0	0
Descriptor	maxssO	0	0	0	0	0	0	5.01983	0	0	0	0	0	0	0	0	0	0	0	0	0	0	3.98495	0	5.9928	0	0	5.44807	5.10716	0	4.8237	4.54064	0	4.48464	0	0	0	0	4.29167	0	0	0	0	0	5.05654	4.3442	0	0	0
Descriptor	maxsssN	0	0	0	1.94367	0	0	0	0.549722	0.5	0	0	0	0	0	0	0	0	0	0	0	0	0	2.12551	0	0	0	0	0	0	0	0	0	0	0	0	0	0	0	0	0	0	0	0	0	0	0	0	0
Descriptor	maxwHBa	2.30907	1.25231	1.55178	1.83402	2.30687	2.27028	1.88668	0	0	1.89521	2.09433	1.03704	1.81709	2.28132	1.93115	1.45282	1.47102	1.77287	2.19734	2.37416	1.42593	0	2.02527	2.87804	2	0.822917	1.96491	1.07929	1.81481	1.84148	0	1.85648	1.75546	1.86579	1.55731	1.77315	1.82407	0	1.34602	1.42009	1.49802	1.85648	1.89381	1.70178	2.74634	2.00231	1.86409	1.65801
Descriptor	maxwHBd	0	0	0	0	0.428803	0	0	0	0	0	0	0	0	0	0	0	0	0	0	0	0	0	0	0	0	0	0	0	0	0	0	0	0	0	0	0	0	0	0	0	0	0	0	0	0	0	0	0
Descriptor	MDEC-23	31.8788	5.65685	5.8538	2	26.0019	25.0514	8.90221	0	0	6.59754	13.0637	0	20.7707	5.24148	14.249	6.94563	5.8538	4.29828	3.96541	0	5.65685	0	7.50403	28.5871	0	0	8.32036	9.92708	5.65685	6.37347	0	5.8538	0	6.71308	5.8538	5.65685	5.11154	1.41421	5.8538	7.06555	5.29612	5.8538	14.926	8.11101	2.00415	14.659	14.2612	7.67819
Descriptor	MDEN-13	0	0	0	0	0	0	0	0.816497	0.5	0	0	0	0	0	0	0	0.447214	0	0	0	0	0	0.2	0	0	0	0	0	0	0	0	0	0	0	0.57735	0	0	0	0.333333	0	0	0	0	0	0	0	0	0
Descriptor	MDEN-33	0	0	0.25	0	0	0	0	0.333333	0	0	0	0	0	0	0	0	0	0	0	0	0	0	0	0	0	0	0	0	0	0	0	0	0	0	0	0	0	0	0	0	0	0	0	0	0	0	0	0
Descriptor	minaaaC	1.31795	0	0	0	1.35951	1.31739	0	0	0	0	0	0	0	0	0	0	0	0	0	0	0	0	0	0	0	0	0	0	0	0	0	0	0	0	0	0	0	0	0	0	0	0	0	0	0	0	0	0
Descriptor	mindCH2	0	0	0	0	0	0	0	0	0	0	0	0	0	0	0	0	0	0	0	0	0	0	0	0	2	0	0	0	0	0	0	0	0	0	0	0	0	0	0	0	0	0	0	0	0	0	0	0
Descriptor	minddC	0	0	0	0	0	0	0	0	0	0	0	0	0	0	0	0	0	0	0	0	0	0	0	2.87804	0	0	0	0	0	0	0	0	0	0	0	0	0	0	0	0	0	0	0	0	0	0	0	0
Descriptor	mindO	0	10.2828	10.5075	10.7134	0	0	11.3788	9.62995	9.32139	10.4152	12.3244	0	0	0	11.7609	10.7235	10.3681	0	0	0	0	10.0718	11.1383	12.836	8	9.56375	0	11.7947	0	11.1929	11.1608	0	11.1569	0	10.4384	0	0	9.67708	10.3829	10.2394	10.4098	0	11.8217	11.516	10.4487	10.6855	11.8628	0
Descriptor	mindS	0	0	0	0	0	0	0	0	0	0	0	0	0	0	0	0	0	0	0	0	0	0	0	0.425932	0	0	0	0	0	0	0	0	0	0	0	0	0	0	0	0	0	0	0	0	0	0	0	0
Descriptor	mindsCH	0	1.25231	1.19367	1.83402	0	0	1.31773	0	0	1.66356	0	0	1.71014	0	1.52948	1.1548	1.33102	0	0	0	0	0	0	0	0	0.822917	1.94994	0	0	0	0	0	1.30642	0	1.33102	0	0	0	1.1088	0.420741	0.467747	0	1.39031	0	0	0.828704	1.29253	0
Descriptor	mindsN	0	0	0	0	0	0	4.05782	2.2744	2.19676	0	0	0	4.48359	0	0	0	0	0	0	0	0	0	0	4.1936	0	0	0	0	0	4.06981	0	0	0	0	0	0	0	0	0	0	0	0	0	0	0	0	0	0
Descriptor	mindssC	0	-0.120741	0.0150617	0.26286	0	0	-0.479349	-0.581019	-0.851852	0.375237	-0.210058	0	0.495574	0	-0.0751361	-0.100048	0.149722	0	0	0	0	0	0	-0.468877	0	0	0	-0.614329	0	-0.321204	0	0	0	0	0.0462963	0	0	-0.0648148	-0.10037	0	0	0	-0.308932	-0.449446	-0.443057	0.954815	-0.461432	0
Descriptor	minHBa	0	10.2828	0.410731	-0.832519	1.04408	0	5.00208	0.549722	0.5	8.56302	0.555656	0.791509	5.66996	0.624503	9.11704	2.72954	5.37009	5.26981	0	0	8.64556	3.98495	2.12551	5.90438	8	9.56375	5.44807	5.10716	2.94306	4.8237	4.54064	5.47194	4.48464	2.95236	5.34639	5.37111	5.37861	4.29167	5.29843	9.08093	0.475991	5.47194	9.13788	5.05654	4.3442	10.6855	9.17491	8.53575
Descriptor	minHBint3	0	0	0	0	0	0	0	0	0	0	0.258748	0	0	0	0	1.8622	3.00328	3.64056	0	0	0	0	0.708352	0	0	0	3.13135	5.53817	0	0	0	0	0	2.01143	0	0	0	0	0	0	0.276629	0	0	0	0	0	5.32301	5.82295
Descriptor	minHBint5	0	0	0	0	0	0	0	0	0	0	0.239401	0	3.04755	0	0	1.77176	4.07197	0	0	0	6.24281	0	1.00531	0	0	0	0	3.06186	2.02419	0	0	2.78765	0	0	3.02723	2.90413	0	0	3.63016	0	0.293565	2.78765	0	0	0	0	7.25354	0
Descriptor	minHCsatu	0	0	0	0	0	0	0	0	0	0.400594	0	0	0	0	0	0	0	0	0	0.502616	0	0	0	0	0	0.467014	0.380927	0	0	0.577185	0	0	0.40713	0	0	0	0	0.5125	0	0	0	0	0	0	0.486181	0	0	0
Descriptor	minHdCH2	0	0	0	0	0	0	0	0	0	0	0	0	0	0	0	0	0	0	0	0	0	0	0	0	0.7	0	0	0	0	0	0	0	0	0	0	0	0	0	0	0	0	0	0	0	0	0	0	0
Descriptor	minHdsCH	0	0.623611	0.559479	0.498504	0	0	0.759028	0	0	0.473704	0	0	0.587201	0	0.524219	0.589861	0.563403	0	0	0	0	0	0	0	0	0.621875	0.410725	0	0	0	0	0	0.397835	0	0.542014	0	0	0	0.594653	0.786806	0.775818	0	0.545052	0	0	0.561111	0.560358	0
Descriptor	minHother	0.45	0.623611	0.559479	0.498504	0.405054	0.424375	0.50504	0	0	0.473704	0.45065	0	0.525484	0	0.470833	0.589861	0.563403	0.495625	0.403704	0	0.580208	0	0.436003	0.585676	0.7	0.621875	0.410725	0.679399	0.509028	0.522917	0	0.465625	0.397835	0.483084	0.542014	0.493403	0.48125	0	0.594653	0.575556	0.558387	0.465625	0.478333	0.526395	0	0.465625	0.484532	0.513472
Descriptor	minHsNH2	0	0	0	0	0	0	0	0	0.735208	0	0	0	0.500273	0	0	0	0.55926	0.571944	0	0	0	0	0.472972	0	0	0	0	0	0	0	0	0.509444	0	0	0.565417	0.540694	0.540694	0	0.588958	0	0	0.509444	0	0	0	0	0	0
Descriptor	minHsOH	0	0	0.725642	0	0	0	0	0.878227	0	0.745605	0.465662	0	0	0	0.637463	0.649106	0.758268	0.690833	0	0	0.722083	0	0	0.525094	0	0	0.574763	0.599524	0.687786	0	0	0	0	0.591397	0.748472	0	0	0	0.685139	0.645208	0.581165	0	0.569613	0.590787	0	0	0.569613	0.654306
Descriptor	minHsSH	0	0	0	0	0	0	0	0	0	0	0	0	0	0	0	0	0	0	0	0	0	0	0	0	0	0	0	0	0	0	0	0	0	0	0	0	0	0	0	0	0	0	0	0	0	0	0	0
Descriptor	minsCH3	0	0	0	1.92175	0	2.235	1.83251	1.15801	1.17593	0	0	0	0	0	0	0	0	0	0	0	0	1.09246	1.31149	0	0	0	1.93231	2.22214	1.83966	1.66056	1.29366	1.9362	1.24986	1.83845	0	0	0	0	0	1.71629	1.79422	1.9362	0	2.13295	1.33637	0	0	0
Descriptor	minsNH2	0	0	0	0	0	0	0	0	4.53972	0	0	0	5.66996	0	0	0	5.37009	5.26981	0	0	0	0	5.78328	0	0	0	0	0	0	0	0	5.47194	0	0	5.34639	5.37111	5.37861	0	5.29843	0	0	5.47194	0	0	0	0	0	0
Descriptor	minsOH	0	0	8.60236	0	0	0	0	8.00598	0	8.56302	10.082	0	0	0	9.11704	8.55235	8.50378	8.79426	0	0	8.64556	0	0	9.91242	0	0	9.50298	9.23763	8.82441	0	0	0	0	8.52646	8.55454	0	0	0	8.49898	9.08093	9.22355	0	9.13788	9.42086	0	0	9.17491	8.53575
Descriptor	minsSH	0	0	0	0	0	0	0	0	0	0	0	0	0	0	0	0	0	0	0	0	0	0	0	0	0	0	0	0	0	0	0	0	0	0	0	0	0	0	0	0	0	0	0	0	0	0	0	0
Descriptor	minssNH	0	0	0	0	0	0	0	1.62556	0	0	2.90329	0	0	0	0	2.72954	0	0	0	0	0	0	2.63642	0	0	0	0	0	2.94306	0	0	0	0	2.95236	0	0	0	0	0	0	0	0	0	0	0	0	0	0
Descriptor	minssO	0	0	0	0	0	0	5.00208	0	0	0	0	0	0	0	0	0	0	0	0	0	0	3.98495	0	5.90438	0	0	5.44807	5.10716	0	4.8237	4.54064	0	4.48464	0	0	0	0	4.29167	0	0	0	0	0	5.05654	4.3442	0	0	0
Descriptor	minsssCH	0	0	0	0	0	0	0	0	0	0	0	0	0	0	0	0	0	0	0	0	0	0	0	0	0	0	0.0710705	0	0	0	0	0	0	0	0	0	0	0	0	0	0	0	0	0	0	0	0	0
Descriptor	minsssN	0	0	0	1.94367	0	0	0	0.549722	0.5	0	0	0	0	0	0	0	0	0	0	0	0	0	2.12551	0	0	0	0	0	0	0	0	0	0	0	0	0	0	0	0	0	0	0	0	0	0	0	0	0
Descriptor	minwHBa	1.31795	-0.120741	0.0150617	0.26286	1.35951	1.31739	-0.479349	-0.581019	-0.851852	0.375237	-0.210058	1.03704	0.495574	0.855667	-0.0751361	-0.100048	0.149722	0.145833	1.51363	2.10429	0.169259	0	0.774968	-0.468877	2	0.822917	0.186994	-0.637737	0.3	-0.321204	0	0.765463	1.30642	0.27587	0.0462963	0.749259	0.712963	-0.0648148	-0.10037	-0.18287	-0.149198	0.765463	-0.308932	-0.449446	-0.443057	0.828704	-0.695406	-0.142639
Descriptor	minwHBd	0	0	0	0	0.428803	0	0	0	0	0	0	0	0	0	0	0	0	0	0	0	0	0	0	0	0	0	0	0	0	0	0	0	0	0	0	0	0	0	0	0	0	0	0	0	0	0	0	0
Descriptor	MLFER_BO	0.352	0.74	1.342	0.348	0.28	0.292	1.451	1.457	0.792	0.762	0.259	0.625	2.112	0.215	0.846	1.644	1.317	0.625	0.124	0.669	0.684	1.194	0.949	1.876	0.427	0.766	0.366	0.7	0.799	1.201	0.778	0.702	0.802	1.115	1.248	0.714	0.731	0.564	1.233	0.222	0.055	0.702	0.709	0.362	0.438	0.547	0.378	0.718
Descriptor	MLFER_E	3.464	0.798	1.055	0.945	2.863	2.88	1.379	0.537	0.334	1.096	2.232	0.995	3.098	1.5	1.736	1.355	1.338	1.035	0.964	0.914	1.002	0.451	1.461	3.435	0.162	0.302	0.911	1.085	1.029	1.229	-0.028	1.214	0.108	1.231	1.338	1.206	1.206	0.4	1.236	1.149	1.184	1.214	1.909	0.877	0.12	1.563	1.944	1.106
Descriptor	MLFER_S	1.845	1.008	1.965	0.995	1.636	1.555	2.26	1.54	1.14	1.457	2.14	1.375	2.951	1.859	1.848	1.762	2.032	1.029	0.789	2.076	1.173	1.88	1.895	4.069	0.562	1.117	1.173	2.04	1.162	1.975	0.547	1.421	0.647	1.253	1.892	1.445	1.407	1.293	1.756	0.894	0.864	1.421	1.764	0.938	0.592	1.55	2.262	1.571
Descriptor	MOMI-XY	1.29392	1.31497	1.2981	1.33688	1.27405	1.29609	1.17981	1.12908	1.4139	1.03112	1.07839	2	1.07921	1.98337	1.10297	1.28459	1.18379	1.66732	1.13558	1.5457	1.26966	1.13108	1.10528	1.28681	1.13064	1.07289	1.19125	1.09694	1.19185	1.47129	1.00604	1.4328	1.01224	1.14879	1.43138	1.25401	1.47176	1.34619	1.43342	1.51631	1.44785	1.4329	1.16506	1.06322	1.10004	1.53014	1.12076	1.21058
Descriptor	n3Ring	0	0	0	0	0	0	0	0	0	0	0	0	0	0	0	0	0	0	0	0	0	0	0	0	0	0	0	0	0	0	0	0	0	0	0	0	0	0	0	0	0	0	0	0	0	0	0	0
Descriptor	n4Ring	0	0	0	0	0	0	0	0	0	0	0	0	0	0	0	0	0	0	0	0	0	0	0	0	0	0	0	0	0	0	0	0	0	0	0	0	0	1	0	0	0	0	0	0	0	0	0	0
Descriptor	n6Ring	5	1	1	0	4	4	1	0	0	1	2	1	3	1	2	1	1	1	1	0	1	0	1	4	0	0	1	1	1	2	0	1	0	1	1	1	1	0	1	1	1	1	2	1	0	2	2	1
Descriptor	naaaC	8	0	0	0	6	6	0	0	0	0	0	0	0	0	0	0	0	0	0	0	0	0	0	0	0	0	0	0	0	0	0	0	0	0	0	0	0	0	0	0	0	0	0	0	0	0	0	0
Descriptor	nAtomLAC	0	0	4	0	0	0	2	0	0	5	0	0	0	0	3	4	4	0	0	5	0	0	2	0	0	5	3	12	0	0	12	0	16	2	4	0	0	0	4	0	0	0	3	6	8	3	3	2
Descriptor	nAtomLC	0	0	13	0	2	0	4	10	7	11	3	0	0	1	4	14	11	0	2	10	0	7	10	3	1	7	4	15	1	0	17	0	21	4	11	0	0	0	11	1	1	0	4	9	11	4	4	3
Descriptor	nAtomP	20	8	12	5	16	18	14	9	6	9	16	6	24	10	17	11	11	8	6	1	8	5	8	15	2	2	10	12	8	11	4	8	6	8	11	8	8	3	11	10	10	8	18	10	5	16	19	8
Descriptor	nBondsD	10	4	5	2	8	9	6	3	2	4	7	3	10	3	8	4	4	3	3	0	3	2	5	12	1	2	4	4	3	5	2	3	3	3	4	3	3	1	4	4	4	3	8	4	1	8	8	3
Descriptor	nBondsD2	0	4	5	2	0	0	3	3	2	4	1	0	4	0	2	4	4	0	0	0	0	2	2	3	1	2	1	1	0	2	2	0	3	0	4	0	0	1	4	1	1	0	2	1	1	2	2	0
Descriptor	nBondsM	24	4	5	2	19	21	9	3	2	4	13	6	16	8	14	4	4	6	6	2	6	2	8	21	1	2	7	7	6	8	2	6	3	6	4	6	6	1	4	7	7	6	14	7	2	14	14	6
Descriptor	nCl	0	0	1	1	1	0	0	0	0	0	4	3	0	4	0	0	0	0	0	0	0	0	0	0	0	0	0	0	0	0	0	0	0	0	0	0	0	0	0	0	1	0	0	0	0	0	0	0
Descriptor	ndCH2	0	0	0	0	0	0	0	0	0	0	0	0	0	0	0	0	0	0	0	0	0	0	0	0	1	0	0	0	0	0	0	0	0	0	0	0	0	0	0	0	0	0	0	0	0	0	0	0
Descriptor	nddC	0	0	0	0	0	0	0	0	0	0	0	0	0	0	0	0	0	0	0	0	0	0	0	1	0	0	0	0	0	0	0	0	0	0	0	0	0	0	0	0	0	0	0	0	0	0	0	0
Descriptor	ndS	0	0	0	0	0	0	0	0	0	0	0	0	0	0	0	0	0	0	0	0	0	0	0	1	0	0	0	0	0	0	0	0	0	0	0	0	0	0	0	0	0	0	0	0	0	0	0	0
Descriptor	ndsCH	0	4	3	1	0	0	1	0	0	4	0	0	2	0	2	3	3	0	0	0	0	0	0	0	0	2	2	0	0	0	0	0	2	0	3	0	0	0	3	1	1	0	2	0	0	2	2	0
Descriptor	ndsN	0	0	0	0	0	0	1	1	1	0	0	0	2	0	0	0	0	0	0	0	0	0	0	1	0	0	0	0	0	1	0	0	0	0	0	0	0	0	0	0	0	0	0	0	0	0	0	0
Descriptor	nF10Ring	6	0	0	0	5	3	0	0	0	0	0	0	0	0	0	0	0	0	0	0	0	0	0	2	0	0	0	0	0	1	0	0	0	0	0	0	0	0	0	0	0	0	0	0	0	0	0	0
Descriptor	nFG12Ring	9	0	0	0	3	3	0	0	0	0	0	0	0	0	0	0	0	0	0	0	0	0	0	1	0	0	0	0	0	0	0	0	0	0	0	0	0	0	0	0	0	0	0	0	0	0	0	0
Descriptor	nFRing	17	0	0	0	10	6	0	0	0	0	0	0	0	0	0	0	0	0	0	0	0	0	0	4	0	0	0	0	0	1	0	0	0	0	0	0	0	0	0	0	0	0	0	0	0	0	0	0
Descriptor	nHCsats	0	0	0	0	0	0	2	0	0	0	0	0	0	0	0	2	0	0	0	3	0	0	4	0	0	3	3	12	0	0	12	0	14	2	0	0	0	2	0	0	0	0	0	6	5	0	0	2
Descriptor	nHdCH2	0	0	0	0	0	0	0	0	0	0	0	0	0	0	0	0	0	0	0	0	0	0	0	0	1	0	0	0	0	0	0	0	0	0	0	0	0	0	0	0	0	0	0	0	0	0	0	0
Descriptor	nHdsCH	0	4	3	1	0	0	1	0	0	4	0	0	2	0	2	3	3	0	0	0	0	0	0	0	0	2	2	0	0	0	0	0	2	0	3	0	0	0	3	1	1	0	2	0	0	2	2	0
Descriptor	nHother	12	4	3	1	9	10	6	0	0	4	5	0	10	0	11	3	3	4	5	0	4	0	3	9	1	2	5	2	4	4	0	3	2	3	3	4	4	0	3	3	2	3	10	4	0	12	9	3
Descriptor	nHsNH2	0	0	0	0	0	0	0	0	1	0	0	0	4	0	0	0	2	1	0	0	0	0	1	0	0	0	0	0	0	0	0	2	0	0	2	2	2	0	1	0	0	2	0	0	0	0	0	0
Descriptor	nHsSH	0	0	0	0	0	0	0	0	0	0	0	0	0	0	0	0	0	0	0	0	0	0	0	0	0	0	0	0	0	0	0	0	0	0	0	0	0	0	0	0	0	0	0	0	0	0	0	0
Descriptor	nN	0	0	2	1	0	0	1	5	3	1	1	3	6	2	0	2	3	1	0	2	0	0	3	1	0	0	0	0	1	1	0	2	0	1	3	2	2	0	2	0	0	2	0	0	0	0	0	0
Descriptor	nRing	5	1	1	1	4	4	2	0	0	1	2	1	3	1	2	1	1	1	1	0	1	0	1	5	0	0	1	1	1	2	0	1	0	1	1	1	1	1	1	1	1	1	2	1	0	2	2	1
Descriptor	nRotB	0	0	2	0	1	0	3	4	2	2	3	0	2	0	3	4	1	0	1	3	0	2	6	1	0	4	3	13	1	0	12	0	15	3	1	0	0	0	1	1	1	0	3	7	4	3	3	2
Descriptor	nS	0	0	0	1	0	0	0	0	0	0	0	0	0	0	0	0	0	0	0	0	0	1	1	1	0	0	0	0	0	0	1	0	1	0	0	0	0	0	0	0	0	0	0	0	0	0	0	0
Descriptor	nsCH3	0	0	0	1	0	2	1	1	1	0	0	0	0	0	0	0	0	0	0	0	0	2	3	0	0	0	3	1	1	1	2	1	2	1	0	0	0	0	0	1	1	1	0	1	2	0	0	0
Descriptor	nsCl	0	0	1	1	1	0	0	0	0	0	4	3	0	4	0	0	0	0	0	0	0	0	0	0	0	0	0	0	0	0	0	0	0	0	0	0	0	0	0	0	1	0	0	0	0	0	0	0
Descriptor	nsNH2	0	0	0	0	0	0	0	0	1	0	0	0	4	0	0	0	2	1	0	0	0	0	1	0	0	0	0	0	0	0	0	2	0	0	2	2	2	0	1	0	0	2	0	0	0	0	0	0
Descriptor	nssCH2	0	0	0	0	1	0	1	0	0	1	0	0	0	0	0	2	0	0	1	3	0	0	3	0	0	3	0	11	0	0	11	0	13	2	0	0	0	2	0	0	0	0	0	5	4	0	0	2
Descriptor	nsSH	0	0	0	0	0	0	0	0	0	0	0	0	0	0	0	0	0	0	0	0	0	0	0	0	0	0	0	0	0	0	0	0	0	0	0	0	0	0	0	0	0	0	0	0	0	0	0	0
Descriptor	nsssN	0	0	0	1	0	0	0	1	1	0	0	0	0	0	0	0	0	0	0	0	0	0	1	0	0	0	0	0	0	0	0	0	0	0	0	0	0	0	0	0	0	0	0	0	0	0	0	0
Descriptor	nT10Ring	6	0	0	0	5	3	0	0	0	0	0	0	0	0	0	0	0	0	0	0	0	0	0	2	0	0	0	0	0	1	0	0	0	0	0	0	0	0	0	0	0	0	0	0	0	0	0	0
Descriptor	nT4Ring	0	0	0	0	0	0	0	0	0	0	0	0	0	0	0	0	0	0	0	0	0	0	0	0	0	0	0	0	0	0	0	0	0	0	0	0	0	1	0	0	0	0	0	0	0	0	0	0
Descriptor	nT6Ring	5	1	1	0	4	4	1	0	0	1	2	1	3	1	2	1	1	1	1	0	1	0	1	4	0	0	1	1	1	2	0	1	0	1	1	1	1	0	1	1	1	1	2	1	0	2	2	1
Descriptor	nTG12Ring	9	0	0	0	3	3	0	0	0	0	0	0	0	0	0	0	0	0	0	0	0	0	0	1	0	0	0	0	0	0	0	0	0	0	0	0	0	0	0	0	0	0	0	0	0	0	0	0
Descriptor	nTRing	22	1	1	1	14	10	2	0	0	1	2	1	3	1	2	1	1	1	1	0	1	0	1	9	0	0	1	1	1	3	0	1	0	1	1	1	1	1	1	1	1	1	2	1	0	2	2	1
Descriptor	nwHBa	20	6	6	3	16	18	10	1	1	6	13	3	18	8	15	6	6	6	6	2	6	0	6	20	1	2	8	7	6	8	0	6	2	6	6	6	6	1	6	7	7	6	15	7	3	15	15	6
Descriptor	PNSA-1	231.21	189.31	254.25	210.235	231.187	252.658	190.012	207.891	157.121	225.509	388.376	350.119	287.689	363.511	297.555	197.914	219.193	160.536	176.925	288.115	169.332	136.385	137.659	363.241	68.9189	104.962	122.304	191.625	125.848	159.242	110.898	160.228	153.626	154.32	189.737	131.574	137.386	99.2773	193.151	182.478	225.547	115.919	260.018	138.795	99.3017	213.259	313.071	201.859
Descriptor	PPSA-1	258.872	152.219	185.543	221.621	312.979	321.013	333.721	230.559	285.227	215.455	200.815	79.6594	445.228	112.586	282.953	244.467	278.676	253.557	233.489	223.757	210.126	310.977	444.208	300.822	186.637	310.001	353.28	578.937	252.348	293.942	544.76	293.154	684.867	337.417	240.59	283.962	264.815	326.485	246.478	259.959	202	296.159	277.458	388.962	379.342	259.438	279.354	246.91
Descriptor	SaaaC	10.8207	0	0	0	8.4461	8.18979	0	0	0	0	0	0	0	0	0	0	0	0	0	0	0	0	0	0	0	0	0	0	0	0	0	0	0	0	0	0	0	0	0	0	0	0	0	0	0	0	0	0
Descriptor	SdCH2	0	0	0	0	0	0	0	0	0	0	0	0	0	0	0	0	0	0	0	0	0	0	0	0	2	0	0	0	0	0	0	0	0	0	0	0	0	0	0	0	0	0	0	0	0	0	0	0
Descriptor	SddC	0	0	0	0	0	0	0	0	0	0	0	0	0	0	0	0	0	0	0	0	0	0	0	2.87804	0	0	0	0	0	0	0	0	0	0	0	0	0	0	0	0	0	0	0	0	0	0	0	0
Descriptor	SdS	0	0	0	0	0	0	0	0	0	0	0	0	0	0	0	0	0	0	0	0	0	0	0	0.425932	0	0	0	0	0	0	0	0	0	0	0	0	0	0	0	0	0	0	0	0	0	0	0	0
Descriptor	SdsCH	0	5.00926	4.16542	1.83402	0	0	1.31773	0	0	7.11755	0	0	3.42029	0	3.30248	3.98873	4.21278	0	0	0	0	0	0	0	0	1.64583	3.91484	0	0	0	0	0	3.06189	0	4.35935	0	0	0	3.78991	0.420741	0.467747	0	3.06554	0	0	2.43056	2.89539	0
Descriptor	SdsN	0	0	0	0	0	0	4.05782	2.2744	2.19676	0	0	0	8.96718	0	0	0	0	0	0	0	0	0	0	4.1936	0	0	0	0	0	4.06981	0	0	0	0	0	0	0	0	0	0	0	0	0	0	0	0	0	0
Descriptor	SdssC	0	-0.241481	0.83227	1.78987	0	0	0.0319992	-0.581019	-0.851852	1.64118	-0.210058	0	2.17361	0	-0.0751361	0.263656	0.844074	0	0	0	0	0	0	-0.468877	0	0	0	-0.614329	0	0.0803704	0	0	0	0	0.674352	0	0	-0.0648148	-0.0306481	0	0	0	-0.308932	-0.449446	-0.443057	0.954815	-0.461432	0
Descriptor	SHBint3	0	0	0	0	0	0	0	0	0	0	0.258748	0	0	0	0	5.62227	6.04009	8.67039	0	0	0	0	0.708352	0	0	0	3.13135	22.7819	0	0	0	0	0	5.4007	0	0	0	0	0	0	0.276629	0	0	0	0	0	22.7486	11.8847
Descriptor	SHCsats	0	0	0	0	0	0	1.05711	0	0	0	0	0	0	0	0	1.24365	0	0	0	1.2798	0	0	1.95695	0	0	1.34583	1.39304	3.8296	0	0	3.32954	0	3.53022	1.13044	0	0	0	1.0684	0	0	0	0	0	2.27224	1.67952	0	0	1.12235
Descriptor	SHdCH2	0	0	0	0	0	0	0	0	0	0	0	0	0	0	0	0	0	0	0	0	0	0	0	0	0.7	0	0	0	0	0	0	0	0	0	0	0	0	0	0	0	0	0	0	0	0	0	0	0
Descriptor	SHdsCH	0	2.49444	1.80188	0.498504	0	0	0.759028	0	0	2.0112	0	0	1.1744	0	1.10064	1.84249	1.75118	0	0	0	0	0	0	0	0	1.24375	0.866632	0	0	0	0	0	0.899086	0	1.70819	0	0	0	1.85056	0.786806	0.775818	0	1.15147	0	0	1.26111	1.18761	0
Descriptor	SHother	5.4	2.49444	1.80188	0.498504	3.88617	4.32225	3.44558	0	0	2.0112	2.41515	0	5.44642	0	5.76065	1.84249	1.75118	2.07611	2.08422	0	2.32083	0	1.35069	5.60381	0.7	1.24375	2.45032	1.3588	2.09597	2.20705	0	1.42681	0.899086	1.51114	1.70819	1.97361	1.96236	0	1.85056	1.93792	1.33421	1.42681	5.46178	2.20792	0	5.9851	4.95784	1.65569
Descriptor	SHsNH2	0	0	0	0	0	0	0	0	0.735208	0	0	0	2.04007	0	0	0	1.12468	0.571944	0	0	0	0	0.472972	0	0	0	0	0	0	0	0	1.03014	0	0	1.14049	1.08139	1.08139	0	0.588958	0	0	1.03014	0	0	0	0	0	0
Descriptor	SHsSH	0	0	0	0	0	0	0	0	0	0	0	0	0	0	0	0	0	0	0	0	0	0	0	0	0	0	0	0	0	0	0	0	0	0	0	0	0	0	0	0	0	0	0	0	0	0	0	0
Descriptor	SsCH3	0	0	0	1.92175	0	4.48157	1.83251	1.15801	1.17593	0	0	0	0	0	0	0	0	0	0	0	0	2.18493	5.32451	0	0	0	5.81883	2.22214	1.83966	1.66056	3.52739	1.9362	3.50816	1.83845	0	0	0	0	0	1.71629	1.79422	1.9362	0	2.13295	3.46904	0	0	0
Descriptor	SsNH2	0	0	0	0	0	0	0	0	4.53972	0	0	0	23.5235	0	0	0	10.741	5.26981	0	0	0	0	5.78328	0	0	0	0	0	0	0	0	11.0051	0	0	10.7004	10.7422	10.7572	0	5.29843	0	0	11.0051	0	0	0	0	0	0
Descriptor	SsSH	0	0	0	0	0	0	0	0	0	0	0	0	0	0	0	0	0	0	0	0	0	0	0	0	0	0	0	0	0	0	0	0	0	0	0	0	0	0	0	0	0	0	0	0	0	0	0	0
Descriptor	SssNH	0	0	0	0	0	0	0	1.62556	0	0	2.90329	0	0	0	0	2.72954	0	0	0	0	0	0	2.63642	0	0	0	0	0	2.94306	0	0	0	0	2.95236	0	0	0	0	0	0	0	0	0	0	0	0	0	0
Descriptor	SsssN	0	0	0	1.94367	0	0	0	0.549722	0.5	0	0	0	0	0	0	0	0	0	0	0	0	0	2.12551	0	0	0	0	0	0	0	0	0	0	0	0	0	0	0	0	0	0	0	0	0	0	0	0	0
Descriptor	SwHBa	37.3333	4.76778	4.99769	3.62389	30.2133	32.8518	11.3826	-0.581019	-0.851852	8.75873	15.9914	3.11111	22.8427	11.3384	20.7888	4.25238	5.05685	7.26926	12.1865	4.47845	6.04222	0	8.75507	20.7656	2	1.64583	10.9924	-0.152133	8.2262	8.41972	0	8.0587	3.06189	7.29141	5.0337	8.59111	8.57611	-0.0648148	3.75926	3.54907	3.36655	8.0587	16.8295	6.17283	4.68335	25.3145	13.0361	5.02999
Descriptor	SwHBd	0	0	0	0	0.428803	0	0	0	0	0	0	0	0	0	0	0	0	0	0	0	0	0	0	0	0	0	0	0	0	0	0	0	0	0	0	0	0	0	0	0	0	0	0	0	0	0	0	0
Descriptor	Wnu1.volume	0.244736	0.445224	0.650337	0.0120997	0.00228782	0.724549	0.00915448	0.672388	0.585685	0.151812	0.679429	0.5	0.916041	0	0	0.706551	0.0239649	0.599465	0.257298	0.703618	0.360648	0.0786333	0.0377355	0.559929	0	0.840123	0.170929	0.859164	0.762496	0.749858	0.966569	0.354753	0.958486	0.138267	0.0252498	0.0186457	0.36548	0.601682	0.383672	0.296852	0.336121	0.00962011	0	0.0291505	0.864196	0.710377	0	0.224388
Descriptor	WTPT-3	0	4.99033	18.2371	10.9911	2.49881	0	11.6275	21.0996	12.7033	10.3119	18.1989	16.2654	16.4301	14.9646	5.07026	15.8391	12.8458	4.97828	2.45246	9.65739	4.99033	13.1694	16.695	19.4783	2	4.80254	5.49116	13.071	5.27102	8.58362	10.7853	4.9878	10.7855	7.9225	12.8611	4.99033	4.98765	5.20725	12.8611	7.47736	9.96575	4.9878	7.60124	8.06276	5.13183	2.45345	10.0924	7.45038
Descriptor	WTPT-5	0	0	6.05164	3.13252	0	0	3.11591	13.9693	7.98515	3.02458	3.05323	8.78165	16.4301	4.90702	0	6.04034	8.02685	2.48914	0	4.80993	0	0	8.77276	2.94853	0	0	0	0	2.76435	3.04967	0	4.9878	0	2.98486	8.04662	4.99033	4.98765	0	5.53445	0	0	4.9878	0	0	0	0	0	0
[B]
FingerPrint	SubFP79	0	0	0	0	0	0	0	0	0	0	0	0	0	0	0	0	0	0	0	0	0	0	0	0	0	0	0	0	0	0	0	0	0	0	0	0	0	0	0	0	0	0	0	0	0	0	0	0
FingerPrint	SubFP83	0	0	0	0	0	0	0	0	0	0	0	0	0	0	0	0	0	0	0	0	0	0	0	0	0	0	0	0	0	0	0	0	0	0	0	0	0	0	0	0	0	0	0	0	0	0	0	0
FingerPrint	SubFP84	0	0	0	0	0	0	0	0	0	0	0	0	0	0	0	0	0	0	0	0	0	0	0	0	0	0	0	0	0	0	0	0	0	0	0	0	0	0	0	0	0	0	0	0	0	0	0	0
FingerPrint	SubFP85	0	0	0	0	0	0	0	0	0	0	0	0	0	0	0	0	0	0	0	0	0	0	0	0	0	0	0	1	0	0	0	0	0	0	0	0	0	0	0	0	0	0	0	1	1	0	0	0
FingerPrint	SubFP96	0	0	0	1	0	0	0	0	0	0	0	0	0	0	0	0	0	0	0	0	0	0	0	0	0	0	0	0	0	0	0	0	0	0	0	0	0	0	0	0	0	0	0	0	0	0	0	0
FingerPrint	SubFP137	0	1	0	0	0	0	0	0	0	0	1	0	0	0	1	0	0	0	0	0	0	0	0	1	0	0	0	1	0	1	0	0	0	0	0	0	0	0	0	1	1	0	1	1	0	1	1	0
FingerPrint	SubFP143	0	0	0	0	0	0	0	1	1	0	0	0	0	0	0	0	0	0	0	0	0	0	0	0	1	0	0	0	0	0	0	0	0	0	0	0	0	0	0	0	0	0	0	0	0	0	0	0
FingerPrint	SubFP171	0	0	1	0	0	0	0	0	0	0	1	1	0	1	0	0	0	0	0	0	0	0	0	0	0	0	0	0	0	0	0	0	0	0	0	0	0	0	0	0	1	0	0	0	0	0	0	0
FingerPrint	SubFP224	0	0	0	1	0	0	0	0	0	0	0	0	0	0	0	0	0	0	0	0	0	0	0	0	0	0	0	0	0	0	0	0	0	0	0	0	0	0	0	0	0	0	0	0	0	0	0	0
FingerPrint	SubFP296	0	0	1	0	0	0	0	1	0	1	0	0	0	0	0	1	1	0	0	0	0	0	0	0	0	0	0	0	0	0	0	0	0	0	1	0	0	0	1	0	0	0	0	0	0	0	0	0
FingerPrint	SubFP298	0	0	1	0	0	0	0	1	0	1	0	0	0	0	0	1	1	0	0	0	0	0	0	0	0	0	0	0	0	0	0	0	0	0	1	0	0	0	1	0	0	0	0	0	0	0	0	0
[C]
FingerPrint	SubFP8	0	0	0	0	1	0	0	0	0	0	0	0	0	0	0	0	0	0	0	0	0	0	0	0	0	0	0	0	0	0	0	0	0	0	0	0	0	0	0	0	0	0	0	0	0	0	0	0
FingerPrint	SubFP9	0	0	0	0	0	0	0	0	0	0	0	0	0	0	0	0	0	0	0	0	0	0	0	0	0	0	0	0	0	0	0	0	0	0	0	0	0	0	0	0	0	0	0	0	0	0	0	0
FingerPrint	SubFP10	0	0	0	0	0	0	0	0	0	1	0	0	0	0	0	0	0	0	1	1	0	0	0	0	0	0	0	0	0	0	0	0	0	0	0	0	0	0	0	0	0	0	0	0	0	0	0	0
FingerPrint	SubFP11	0	0	0	0	0	0	0	0	0	0	0	0	0	0	0	0	0	0	0	0	0	0	0	0	0	0	0	0	0	0	0	0	0	0	0	0	0	0	0	0	0	0	0	0	0	0	0	0
FingerPrint	SubFP16	0	0	0	0	0	0	0	0	0	0	0	0	0	0	0	0	0	0	0	0	0	0	0	0	0	0	0	0	0	0	0	0	0	0	0	0	0	0	0	0	0	0	0	0	0	0	0	0
FingerPrint	SubFP18	0	0	0	0	0	0	0	0	0	0	0	0	0	0	0	0	0	0	0	0	0	0	0	0	0	0	1	0	0	0	0	0	0	0	0	0	0	0	0	0	0	0	0	0	0	0	0	0
FingerPrint	SubFP23	0	0	0	0	0	0	0	0	0	0	0	0	0	0	0	0	0	0	0	0	0	0	1	0	0	0	0	0	0	0	0	0	0	0	0	0	0	0	0	0	0	0	0	0	0	0	0	0
FingerPrint	SubFP32	0	0	0	0	0	0	0	0	0	0	0	0	0	0	0	1	0	0	0	0	0	0	0	0	0	0	0	0	1	0	0	0	0	1	0	0	0	0	0	0	0	0	0	0	0	0	0	0
FingerPrint	SubFP48	0	0	0	0	0	0	0	0	0	0	0	0	0	0	0	0	0	0	0	0	0	0	0	0	1	1	0	0	0	0	0	0	0	0	0	0	0	0	0	1	1	0	0	0	0	1	0	0
FingerPrint	SubFP49	0	1	0	0	0	0	0	0	0	0	0	0	0	0	1	0	0	0	0	0	0	0	0	0	0	0	0	0	0	0	0	0	0	0	0	0	0	0	0	0	0	0	1	0	0	0	1	0
FingerPrint	SubFP52	0	0	0	0	0	0	0	0	0	0	0	0	1	0	0	0	0	0	0	0	0	0	0	0	0	0	0	0	0	0	0	0	0	0	0	0	0	0	0	0	0	0	0	0	0	0	0	0
FingerPrint	SubFP83	0	0	0	0	0	0	0	0	0	0	0	0	0	0	0	0	0	0	0	0	0	0	0	0	0	0	0	0	0	0	0	0	0	0	0	0	0	0	0	0	0	0	0	0	0	0	0	0
FingerPrint	SubFP85	0	0	0	0	0	0	0	0	0	0	0	0	0	0	0	0	0	0	0	0	0	0	0	0	0	0	0	1	0	0	0	0	0	0	0	0	0	0	0	0	0	0	0	1	1	0	0	0
FingerPrint	SubFP87	0	0	0	0	0	0	0	0	0	0	0	0	0	0	0	0	0	0	0	0	0	0	0	0	0	0	0	0	0	0	0	0	0	0	0	0	0	0	0	0	0	0	0	0	0	0	0	0
FingerPrint	SubFP88	0	0	0	1	0	0	1	0	0	0	1	0	0	0	0	0	0	0	0	0	0	0	0	1	0	1	0	1	0	1	0	0	0	0	0	0	0	1	0	1	1	0	0	1	1	1	0	0
FingerPrint	SubFP98	0	0	0	0	0	0	0	0	0	0	0	0	0	0	0	0	0	0	0	0	0	0	0	0	0	0	0	0	0	0	0	0	0	0	0	0	0	0	0	0	0	0	0	0	0	0	0	0
FingerPrint	SubFP100	0	0	0	0	0	0	0	0	0	0	1	0	0	0	0	0	0	0	0	0	0	0	0	0	0	0	0	0	0	0	0	0	0	0	0	0	0	0	0	0	0	0	0	0	0	0	0	0
FingerPrint	SubFP163	0	0	0	0	0	0	0	0	0	0	0	0	0	0	0	0	0	0	0	0	0	0	0	0	0	0	0	0	0	0	0	0	0	0	0	0	0	0	0	0	0	0	0	0	0	0	0	0
FingerPrint	SubFP165	0	0	0	0	0	0	0	0	0	0	0	0	0	0	0	0	0	0	0	0	0	0	0	1	0	0	0	0	0	0	0	0	0	0	0	0	0	0	0	0	0	0	0	0	0	0	0	0
FingerPrint	SubFP169	0	0	0	0	0	0	0	0	0	0	1	0	0	0	1	1	0	1	0	0	1	0	0	1	0	0	1	1	1	0	0	0	0	1	0	0	0	0	1	1	1	0	1	1	0	0	1	1
FingerPrint	SubFP170	0	0	0	0	0	0	0	0	0	0	0	0	0	0	0	0	0	0	0	0	0	0	0	0	0	0	0	1	0	0	0	0	0	0	0	0	0	0	0	0	0	0	0	0	0	0	1	1
FingerPrint	SubFP171	0	0	1	0	0	0	0	0	0	0	1	1	0	1	0	0	0	0	0	0	0	0	0	0	0	0	0	0	0	0	0	0	0	0	0	0	0	0	0	0	1	0	0	0	0	0	0	0
FingerPrint	SubFP172	0	0	0	0	0	0	0	0	0	0	0	0	0	0	0	0	0	0	0	0	0	0	0	0	0	0	0	0	0	0	0	0	0	0	0	0	0	0	0	0	0	0	0	0	0	0	0	0
FingerPrint	SubFP173	0	0	0	0	0	0	0	0	0	0	0	0	0	0	0	0	0	0	0	0	0	0	0	0	0	0	0	0	0	0	0	0	0	0	0	0	0	0	0	0	0	0	0	0	0	0	0	0
FingerPrint	SubFP174	0	0	0	0	0	0	0	0	0	0	0	0	0	0	0	0	0	0	0	0	0	0	0	0	0	0	0	0	0	0	0	0	0	0	0	0	0	0	0	0	0	0	0	0	0	0	0	0
FingerPrint	SubFP189	0	0	0	0	0	0	0	0	0	0	0	0	0	0	0	0	0	0	0	0	0	0	0	0	0	0	0	0	0	0	0	0	0	0	0	0	0	0	0	0	0	0	0	0	0	0	0	0
FingerPrint	SubFP195	0	0	0	0	0	0	0	0	1	0	0	0	0	0	0	0	0	0	0	0	0	0	0	0	0	0	0	0	0	0	0	0	0	0	0	0	0	0	0	0	0	0	0	0	0	0	0	0
FingerPrint	SubFP205	0	0	0	0	0	0	0	0	0	0	0	0	0	0	0	0	0	0	0	0	0	1	0	0	0	0	0	0	0	0	0	0	0	0	0	0	0	0	0	0	0	0	0	0	0	0	0	0
FingerPrint	SubFP209	0	0	0	0	0	0	0	0	0	0	0	0	0	0	0	0	0	0	0	0	0	1	0	0	0	0	0	0	0	0	0	0	0	0	0	0	0	0	0	0	0	0	0	0	0	0	0	0
FingerPrint	SubFP276	0	0	0	0	0	0	0	0	0	0	0	0	0	0	0	0	0	0	0	0	0	0	0	0	0	0	0	0	0	0	0	0	0	0	0	0	0	0	0	0	0	0	0	0	0	0	0	0
FingerPrint	SubFP279	0	0	0	0	0	0	0	0	0	0	0	0	0	0	0	0	0	0	0	0	0	0	0	0	0	0	0	0	0	0	0	0	0	0	0	0	0	0	0	0	0	0	0	0	0	0	0	0
FingerPrint	SubFP291	0	0	0	0	0	0	0	0	0	0	0	0	0	0	0	0	0	0	0	0	0	0	0	0	0	0	0	0	0	0	0	0	0	0	0	0	0	0	0	0	0	0	0	0	0	0	0	0
FingerPrint	SubFP295	0	1	1	1	0	0	1	1	1	1	1	1	1	1	1	1	1	1	0	1	1	1	1	1	1	1	1	1	1	1	1	1	1	1	1	1	1	1	1	1	1	1	1	1	1	1	1	1
FingerPrint	SubFP296	0	0	1	0	0	0	0	1	0	1	0	0	0	0	0	1	1	0	0	0	0	0	0	0	0	0	0	0	0	0	0	0	0	0	1	0	0	0	1	0	0	0	0	0	0	0	0	0
FingerPrint	SubFP298	0	0	1	0	0	0	0	1	0	1	0	0	0	0	0	1	1	0	0	0	0	0	0	0	0	0	0	0	0	0	0	0	0	0	1	0	0	0	1	0	0	0	0	0	0	0	0	0
FingerPrint	SubFP303	0	1	0	1	0	0	1	0	0	0	0	0	1	0	1	0	0	0	0	0	0	0	0	0	0	0	0	0	0	0	0	0	1	0	0	0	0	0	0	0	0	0	1	0	0	1	1	0
[truncated: 331 more columns]

## Sheet: Table D
[A]
Molecule No.		1	2	3	4	5	6	7	8	9	10	11	12	13	14	15	16	17	18	19	20	21	22	23	24	25	26	27	28	29	30	31	32	33	34	35	36	37	38	39	40	41	42	43	44	45	46	47	48
Category		Moderate	Moderate	Moderate	Moderate	Moderate	Moderate	Moderate	Moderate	Moderate	Moderate	Moderate	Moderate	Moderate	Moderate	Moderate	Moderate	Moderate	Moderate	Moderate	Moderate	Moderate	Moderate	Moderate	Moderate	Moderate	Moderate	Moderate	Moderate	Moderate	Moderate	Moderate	Moderate	Moderate	Moderate	Moderate	Moderate	Moderate	Moderate	Moderate	Moderate	Moderate	Moderate	Moderate	Moderate	Moderate	Moderate	Moderate	Moderate
Descriptor	ATSc1	0.152734	0.205258	0.0718159	0.151841	0.579314	0.156734	0.123414	0.666843	0.0292395	0.112814	0.0292395	0.0292395	0.0292395	0.294879	0.0292395	0.0292395	0.239133	0.344762	0.344762	0.344762	0.0440496	0.137713	0.172929	0.138362	0.136527	0.547536	0.258435	0.385509	0.24487	0.214625	0.125504	0.262896	0.279595	0.067339	0.213602	0.313918	0.139123	0.138362	0.375928	0.215447	0.158066	0.0494426	0.214862	0.272632	0.135393	0.215035	0.214555	0.183754
Descriptor	ATSc2	0.000135	-0.0423698	-0.019028	-0.0862094	-0.359032	-0.0755133	-0.0304693	-0.290992	-0.0119648	-0.0456349	-0.0119648	-0.0119648	-0.0119648	-0.14539	-0.0119648	-0.0119648	-0.0891516	-0.203079	-0.203079	-0.203079	-0.0179038	-0.0556254	-0.1282	-0.0581977	-0.0522129	-0.360024	-0.0380414	-0.388986	-0.141916	-0.102216	-0.0759624	-0.167706	-0.169747	-0.0168347	-0.13649	-0.0784796	-0.056091	-0.0581977	-0.205222	-0.101395	-0.0698497	-0.0388205	-0.102419	-0.116752	-0.0599179	-0.103592	-0.104721	-0.104654
Descriptor	C1SP1	0	0	0	0	0	0	0	0	0	0	0	0	0	0	0	0	0	0	0	0	0	0	0	0	0	0	0	0	0	0	0	0	0	0	0	0	0	0	0	0	0	0	0	0	0	0	0	0
Descriptor	CrippenLogP	2.43308	1.10769	1.34499	3.04638	0.66379	0.83858	2.10609	3.83579	9.2032	4.2746	8.423	7.2527	6.8626	1.723	6.4725	6.0824	5.37939	1.9105	2.6907	3.861	6.7065	1.94988	4.585	3.02819	-1.5066	0.59499	2.91849	0.618	2.27288	2.85409	-0.1032	1.19429	4.9643	-1.0962	-0.33361	-0.38191	1.56008	1.70168	-0.13202	2.75198	3.3583	3.08919	1.92961	2.50479	2.10609	2.83471	2.83471	-0.58231
Descriptor	DELS	21.4217	21.8521	8.06333	3.30268	29.9202	9.05356	7.06052	17.8363	1.05421	5.38695	1.04077	1.01534	1.00529	11.3736	0.993781	0.981188	13.3719	13.8117	14.4939	15.0667	0.714224	5.78275	7.77155	6.13563	5.73333	18.6874	17.926	17.6085	10.5929	9.76895	2.96889	11.2933	18.3889	3.61111	12.4392	7.22222	5.38838	5.34278	12.4182	9.4043	8.22344	3.63947	8.97148	11.0433	6.48182	10.0275	10.14	7.05787
Descriptor	DELS2	23.2649	21.8521	8.06333	3.30268	29.9202	8.1925	7.06052	17.8363	2.10174	6.56528	2.08657	2.05732	2.04521	12.1387	2.03154	2.01599	13.7549	13.8117	14.4939	15.0667	3.63593	5.78275	9.90416	6.13563	5.73333	18.6874	17.926	16.4233	10.5929	9.76895	2.96889	11.2933	17.494	3.61111	12.4392	7.22222	5.38838	5.34278	12.4182	9.4043	9.6108	4.01574	8.97148	11.0433	6.48182	10.0275	10.14	6.78472
Descriptor	DPSA-3	81.1089	75.6138	54.4249	31.225	92.1274	39.8199	35.0886	72.7979	39.8377	56.6182	35.5764	33.2974	32.2872	38.1945	32.317	31.3552	64.9897	29.4377	32.4685	37.78	34.343	44.9567	48.0507	43.0551	55.7245	43.5167	37.5025	57.9828	50.8237	41.1935	24.9635	30.0682	36.8152	51.9192	42.7486	54.1495	36.133	41.1262	57.4361	51.2303	42.7666	30.7239	45.5001	39.6253	36.665	38.3902	38.5309	39.1031
Descriptor	ETA_dAlpha_B	0.04048	0.05714	0.03333	0.01515	0.05952	0	0.01515	0.02667	0	0	0	0	0	0	0	0	0	0.03611	0.03095	0.02549	0	0.01667	0	0.01515	0.04286	0.05556	0.02083	0.03704	0.0303	0.02778	0.02857	0.03704	0.0098	0.05	0.07917	0.08333	0.02083	0.02381	0.0625	0.02778	0	0	0.03333	0.02381	0.01515	0.02564	0.02564	0
Descriptor	ETA_dEpsilon_C	-0.2101	-0.14242	-0.0746	-0.03333	-0.25306	-0.11587	-0.04483	-0.06928	-0.0067	-0.03768	-0.00733	-0.00854	-0.00903	-0.13333	-0.00959	-0.01022	-0.06261	-0.11605	-0.09495	-0.0746	-0.02141	-0.05	-0.03739	-0.04095	-0.07826	-0.17625	-0.065	-0.24078	-0.0954	-0.06458	-0.04969	-0.11111	-0.07985	-0.08571	-0.27248	-0.40794	-0.05723	-0.06598	-0.18248	-0.06458	-0.0833	-0.09206	-0.07949	-0.06482	-0.04483	-0.05905	-0.05905	-0.16905
Descriptor	ETA_dPsi_A	0.26177	0.24813	0.16257	0.08437	0.26197	0.1135	0.08437	0.13893	0	0	0	0	0	0.07476	0	0	0.04762	0.17558	0.15463	0.13116	0.02189	0.09197	0.05515	0.08437	0.1897	0.24918	0.1122	0.28177	0.15472	0.14382	0.13534	0.18238	0.13825	0.21429	0.31029	0.32968	0.1122	0.12606	0.27125	0.14382	0.10815	0.01261	0.16742	0.12606	0.08437	0.13435	0.13435	0.15113
Descriptor	ETA_Epsilon_2	1.01548	0.95	0.84583	0.7697	0.97381	0.84333	0.7697	0.82267	0.7029	0.75952	0.70317	0.7037	0.70392	0.86	0.70417	0.70444	0.79412	0.86111	0.8381	0.81373	0.74034	0.77667	0.75943	0.7697	0.87143	0.95556	0.79583	1.07037	0.83939	0.82778	0.81429	0.87037	0.85098	0.9	1.04167	1.08334	0.79583	0.80952	0.9875	0.82778	0.83203	0.79333	0.85333	0.80952	0.7697	0.81795	0.81795	0.90476
Descriptor	ETA_Epsilon_4	0.64343	0.57576	0.50794	0.46667	0.69306	0.55873	0.47816	0.51421	0.43627	0.46496	0.43656	0.43711	0.43733	0.56667	0.43759	0.43788	0.49091	0.54938	0.52828	0.50794	0.44971	0.48333	0.48231	0.46667	0.5	0.60256	0.49833	0.66491	0.53733	0.49792	0.47143	0.54444	0.50815	0.5	0.69556	0.82222	0.4803	0.48772	0.60556	0.49792	0.50901	0.53492	0.51282	0.49815	0.47816	0.49238	0.49238	0.60238
Descriptor	ETA_Psi_1	0.45252	0.46616	0.55172	0.62992	0.45232	0.60079	0.62992	0.57536	0.76289	0.721	0.76749	0.77632	0.77994	0.63953	0.78402	0.78864	0.66667	0.53871	0.55966	0.58313	0.6924	0.62232	0.65914	0.62992	0.52459	0.46511	0.60209	0.43252	0.55957	0.57047	0.57895	0.53191	0.57604	0.5	0.404	0.38461	0.60209	0.58823	0.44304	0.57047	0.60614	0.70168	0.54687	0.58823	0.62992	0.57994	0.57994	0.56316
Descriptor	FNSA-3	-0.0903494	-0.0853765	-0.0715117	-0.0268673	-0.133368	-0.0548698	-0.0503935	-0.0525592	-0.0145538	-0.0422709	-0.0149134	-0.0164681	-0.017007	-0.0754415	-0.018243	-0.0188905	-0.0494968	-0.0483108	-0.0405843	-0.0343208	-0.0182961	-0.0560406	-0.0342977	-0.0457769	-0.0581952	-0.0511746	-0.0444941	-0.0481788	-0.0519723	-0.0363187	-0.0279238	-0.0638788	-0.0310224	-0.063912	-0.0579761	-0.125968	-0.0504219	-0.0423884	-0.0846483	-0.0496752	-0.0500573	-0.0392191	-0.052619	-0.0453822	-0.0415403	-0.0327124	-0.0374569	-0.0488578
Descriptor	gmax	10.4977	10.7791	8.73306	5.02322	11.0148	11.0076	10.5303	5.71854	2.30202	8.5942	2.3002	2.29679	2.29541	11.0361	2.29387	2.29215	10.6491	11.1326	11.2583	11.3765	2.29444	9.89137	4.37061	9.85324	5.16597	10.635	11.8821	10.5343	10.8036	9.27818	5.25014	10.6679	10.8175	4.90278	10.016	8.80556	9.64731	9.59287	10.1193	9.25409	10.6135	3.48682	9.10995	10.9967	10.2409	9.43492	9.54112	10.4664
Descriptor	LipoaffinityIndex	0.748221	1.26386	2.10391	5.5285	1.48505	2.18056	4.7271	9.39122	16.764	8.15483	15.3185	13.1505	12.4279	3.127	11.7053	10.9828	8.02944	3.6275	4.92519	6.96744	12.1236	4.23737	11.9663	5.8261	1.51027	2.48303	5.60644	1.56988	3.31254	4.64411	3.22578	2.94768	7.76909	0.575722	0.914409	0.108889	3.55532	3.0998	1.32427	4.49605	5.21605	2.95421	3.42932	5.33206	4.56441	5.05491	5.04347	1.3579
Descriptor	MAXDP	3.49766	3.77907	2.73306	1.52322	4.01476	4.00764	3.53026	2.21854	0.302016	2.5942	0.300202	0.29679	0.295409	4.03613	0.293873	0.292154	3.64911	4.13259	4.25831	4.37654	0.294437	2.89137	1.37061	2.85324	1.16597	3.63495	4.88213	3.53426	3.80357	3.27818	1.25014	3.66794	3.81751	0.902778	3.01597	1.80556	2.64731	2.59287	3.11931	3.25409	3.61347	0.986821	3.10995	3.99674	3.24091	3.43492	3.54112	3.46644
Descriptor	MAXDP2	3.42084	3.77907	2.73306	1.52322	4.01476	3.93356	3.53026	2.21854	0.752039	2.5856	0.746905	0.737073	0.733028	3.96873	0.72848	0.723328	3.54379	4.13259	4.25831	4.37654	1.5331	2.89137	2.58036	2.85324	1.16597	3.63495	4.88213	3.38611	3.80357	3.27818	1.25014	3.66794	3.66937	0.902778	3.01597	1.80556	2.64731	2.59287	3.11931	3.25409	3.3062	1.30926	3.10995	3.99674	3.24091	3.43492	3.54112	3.39236
Descriptor	maxdsCH	1.44178	1.60332	0	2.055	0	0	1.80787	0	0	0	0	0	0	0	0	0	0	0	0	0	0	1.77083	0	1.9434	0	1.04315	0	0	0	0	0	0	0	0	0	0.194444	1.98611	1.86806	1.05125	1.94639	0	0	0	1.81079	1.85417	1.98343	1.96722	2.0625
Descriptor	maxdssC	0.628765	0.459028	0	0	0	0.146132	0.0776417	0	0	0	0	0	0	0.0376157	0	0	0	0.603565	0.621392	0.632924	0	0	0	0	0	0	0	0	0	0	0	0.583333	0	0	0	0	0	0	0	0	0.491864	1.73722	0	0.139646	0.746481	0	0	0.205761
Descriptor	maxHBd	0.740009	0.700286	0.702083	0	0.75523	0.451991	0	0	0	0.623768	0	0	0	0	0	0	0.644444	0	0	0	0	0	0	0	0.485556	0	0	0	0	0.618272	0.460417	0	0	0.519444	0.715208	0	0	0	0.779694	0.630319	0	0.346507	0.654306	0	0	0.590319	0.567819	0
Descriptor	maxHBint2	7.76836	7.54844	0	0	7.96914	4.97535	0	0	0	0	0	0	0	0	0	0	6.86276	0	0	0	0	0	0	0	0	0	0	0	0	0	0	0	0	0	7.16351	0	0	0	0	0	0	0	0	0	0	0	0	0
Descriptor	maxHBint3	5.31668	3.65179	0	0	0	0	0	0	0	0	0	0	0	0	0	0	0	0	0	0	0	0	0	0	1.75069	0	0	0	0	3.08021	0	0	0	2.54672	0	0	0	0	3.37867	3.11886	0	0	3.19025	0	0	2.99814	2.8555	0
Descriptor	maxHCsats	0	0.620847	0	0	0	0	0	0.675617	0.199912	0.449726	0.199895	0.199857	0.19984	0.507356	0.199819	0.199794	0.500926	0.522569	0.522569	0.522569	0.199915	0	0	0.355903	0.400556	0.634391	0.457385	0.627598	0.598472	0.427083	0.35625	0.507292	0.565098	0.380556	0.623611	0	0.348357	0.355903	0.692639	0	0.398645	0	0	0.495137	0	0	0	0
Descriptor	maxHdsCH	0.62304	0.601139	0	0.437954	0	0	0.533333	0	0	0	0	0	0	0	0	0	0	0	0	0	0	0.7	0	0.652836	0	0.71125	0	0	0	0	0	0	0	0	0	0.811111	0.687954	0.667431	0.639653	0.466111	0	0	0	0.529108	0.672222	0.450486	0.456111	0.529025
Descriptor	maxHsOH	0.740009	0.700286	0.702083	0	0.75523	0	0	0	0	0.623768	0	0	0	0	0	0	0.644444	0	0	0	0	0	0	0	0	0	0	0	0	0.618272	0	0	0	0	0	0	0	0	0.779694	0.630319	0	0	0.654306	0	0	0.590319	0.567819	0
Descriptor	maxsBr	0	0	0	0	0	0	0	0	0.80172	0.791191	0.803253	0.806124	0.80728	0.467191	0.808563	0.809994	0.106995	0	0	0	0	0	0	0	0	0	0	0	0	0	0	0	0	0	0	0	0	0	0	0	0	0	0	0	0	0	0	0
Descriptor	maxsOH	9.23549	8.83137	8.73306	0	8.6312	0	0	0	0	8.5942	0	0	0	0	0	0	8.78395	0	0	0	0	0	0	0	0	0	0	0	0	9.27818	0	0	0	0	0	0	0	0	8.09914	9.25409	0	0	9.10995	0	0	9.43492	9.54112	0
Descriptor	maxtN	0	0	0	0	0	0	0	0	0	0	0	0	0	0	0	0	0	0	0	0	0	0	0	0	0	0	0	0	0	0	0	0	0	0	0	0	0	0	0	0	0	0	0	0	0	0	0	0
Descriptor	maxwHBa	1.44178	1.60332	1.72194	2.055	1.26986	2.06016	1.95778	2.13684	0	0	0	0	0	0.0376157	0	0	0	0.603565	0.621392	0.632924	0	1.94444	2.25849	1.9434	0	1.04315	2.04502	0	1.98787	1.91801	0	3.55627	0	0	0	0.194444	1.98611	1.86806	3.15734	1.94639	0.491864	2.28831	1.8312	1.91495	1.96528	1.98343	1.96722	2.0625
Descriptor	MDEC-22	0.5	3.58147	3.53278	6.67872	1.65096	3.96541	9.56307	13.6254	0	19.1782	33.6925	27.4082	25.332	0.5	23.2671	21.2152	17.1586	2.3811	5.67624	11.2406	25.332	11.4675	32.5029	13.1851	2.94168	1.89485	5.20844	0.25	6.63198	4.55655	2.3811	0	17.1586	1	0	1	7.47342	5.67624	1.31037	4.55655	5.67624	3.96541	1.65096	7.82506	8.73703	2.94168	2.94168	1
Descriptor	MDEO-12	0	0	0	0	1.1547	0	0	0	0	0	0	0	0	0.5	0	0	0	0.5	0.5	0.5	0	0	0	0	0	1.26491	0	2	0.5	0.333333	0	0.5	1	0	0	0	0	0	0.816497	0.333333	0	0	0.333333	0.125	0	0.333333	0.333333	0
Descriptor	MDEO-22	0	0	0	0	0	0	0	0.759352	0	0	0	0	0	0	0	0	0	0	0	0	0	0	0	0	0	0.2	0	0.5	0	0	0	0	0	0	0	0	0	0	0	0	0	0	0	0	0	0	0	0
Descriptor	mindsCH	1.25302	1.37702	0	2.01568	0	0	1.56481	0	0	0	0	0	0	0	0	0	0	0	0	0	0	0.770833	0	0.839328	0	1.04315	0	0	0	0	0	0	0	0	0	0.194444	0.763889	0.80125	1.05125	1.93633	0	0	0	1.59902	0.854167	1.95716	1.94966	1.67798
Descriptor	mindssC	0.0171468	0.109676	0	0	-1.15283	0.146132	0.0776417	0	0	0	0	0	0	0.0376157	0	0	-0.548013	-0.228145	-0.219452	-0.21255	0	0	0	0	0	-0.536525	-0.075042	0	-0.121574	0	0	-0.25	0	0	-0.81713	0	0	0	-0.50088	0	0.491864	1.73722	0	0.139646	0.746481	0	0	0.205761
Descriptor	minHBd	0.575679	0.425764	0.560694	0	0.75523	0.451991	0	0	0	0.623768	0	0	0	0	0	0	0.644444	0	0	0	0	0	0	0	0.338889	0	0	0	0	0.618272	0.460417	0	0	0.519444	0.715208	0	0	0	0.779694	0.630319	0	0.346507	0.654306	0	0	0.590319	0.567819	0
Descriptor	minHCsats	0	0.604787	0	0	0	0	0	0.432761	0.188426	0.194343	0.188426	0.188426	0.188426	0.356829	0.188426	0.188426	0.211039	0.283244	0.248032	0.226095	0.193827	0	0	0.219823	0.394444	0.433939	0.337765	0.427963	0.527708	0.290649	0.311111	0.402361	0.215139	0.380556	0.438056	0	0.284981	0.25808	0.643681	0	0.219034	0	0	0.369575	0	0	0	0
Descriptor	minHdsCH	0.585729	0.540376	0	0.3989	0	0	0.496875	0	0	0	0	0	0	0	0	0	0	0	0	0	0	0.5125	0	0.380644	0	0.71125	0	0	0	0	0	0	0	0	0	0.811111	0.3875	0.406597	0.639653	0.418537	0	0	0	0.502606	0.484722	0.408537	0.411593	0.425116
Descriptor	minHsOH	0.611059	0.676069	0.702083	0	0.75523	0	0	0	0	0.623768	0	0	0	0	0	0	0.644444	0	0	0	0	0	0	0	0	0	0	0	0	0.618272	0	0	0	0	0	0	0	0	0.779694	0.630319	0	0	0.654306	0	0	0.590319	0.567819	0
Descriptor	minsBr	0	0	0	0	0	0	0	0	0.80172	0.791191	0.803253	0.806124	0.80728	0.467191	0.808563	0.809994	0.106995	0	0	0	0	0	0	0	0	0	0	0	0	0	0	0	0	0	0	0	0	0	0	0	0	0	0	0	0	0	0	0
Descriptor	minsOH	8.60558	8.57704	8.73306	0	8.6312	0	0	0	0	8.5942	0	0	0	0	0	0	8.78395	0	0	0	0	0	0	0	0	0	0	0	0	9.27818	0	0	0	0	0	0	0	0	8.09914	9.25409	0	0	9.10995	0	0	9.43492	9.54112	0
Descriptor	minssCH2	0	-0.0521473	0	0	0	0	0	0.635019	1.3759	0.377575	1.37609	1.37651	1.3767	0.935764	1.37693	1.37722	0.94303	0.783403	0.800764	0.80848	1.3756	0	0	1.05799	0.694444	0.297618	0.0140552	0.17927	0.510926	1.02444	0.80375	0.658565	0.408436	0.597222	0.221065	0	1.01706	1.01264	-0.139306	0	0.84859	0	0	0.548269	0	0	0	0
Descriptor	minsssCH	0	0	0	0	0	0	0	0.280859	0	0	0	0	0	0.252058	0	0	0.0708739	0	0	0	0	0	0	0	0	0	0	0	0	0	0	0	0	0	0	0	0	0	0	0	0.822565	0	0	0	0	0	0	0
Descriptor	mintN	0	0	0	0	0	0	0	0	0	0	0	0	0	0	0	0	0	0	0	0	0	0	0	0	0	0	0	0	0	0	0	0	0	0	0	0	0	0	0	0	0	0	0	0	0	0	0	0
Descriptor	minwHBa	0.0171468	0.109676	0.212963	0.90116	-1.15283	0.146132	0.0776417	0.889901	0	0	0	0	0	0.0376157	0	0	-0.548013	-0.228145	-0.219452	-0.21255	0	0.770833	1.24238	0.839328	0	-0.536525	-0.075042	0	-0.121574	0.205882	0	-0.25	0	0	-0.81713	0.194444	0.763889	0.80125	-0.50088	0.171994	0.491864	1.41641	0.188056	0.139646	0.746481	0.188197	0.21829	0.205761
Descriptor	MLFER_A	0.592	0.452	0.793	0.003	0.591	0.003	0.003	0.003	0.003	0.348	0.003	0.003	0.003	0.003	0.003	0.003	0.728	0.003	0.003	0.003	0.003	0.003	0.003	0.003	0.134	0.003	0.003	0.003	0.003	0.295	0.18	0.003	0.003	0.202	0.455	0.003	0.003	0.003	0.259	0.295	0.003	0.197	0.295	0.003	0.003	0.295	0.295	0.003
Descriptor	MOMI-XZ	2.91263	2.20482	2.99895	9.21657	4.32898	2.65067	7.89447	6.15297	97.5957	62.995	81.2583	57.3851	53.6325	3.46112	44.6721	41.4426	24.4931	5.10701	8.5631	14.2996	57.8413	9.34953	1.30679	19.5093	18.5667	8.21519	1.72106	2.79232	4.06202	6.33734	4.87339	2.34279	39.8601	2.82059	2.26363	12.3007	9.47575	11.3805	5.92554	3.22094	11.9359	5.17458	3.47736	11.5828	3.81706	4.50643	2.52461	2.24763
Descriptor	MOMI-YZ	2.0304	1.73165	2.01872	8.3383	3.32902	1.65067	7.12513	5.47419	96.8086	62.2663	80.4661	56.578	52.832	3.15818	43.8572	40.635	23.8739	4.7952	8.34665	14.162	57.1125	8.34953	1.16479	19.2576	18.0517	7.91134	1.15914	2.32229	3.09441	5.39658	4.6214	1.94863	39.605	2.10944	1.51937	11.3007	8.55895	10.9798	4.98984	2.56084	11.4897	4.17458	2.50981	10.8302	3.46991	3.62805	1.75159	1.26904
Descriptor	nAcid	0	0	0	0	1	0	0	0	0	0	0	0	0	0	0	0	1	0	0	0	0	0	0	0	0	0	0	0	0	0	0	0	0	0	0	0	0	0	0	0	0	0	0	0	0	0	0	0
Descriptor	nBr	0	0	0	0	0	0	0	0	1	1	1	1	1	1	1	1	1	0	0	0	0	0	0	0	0	0	0	0	0	0	0	0	0	0	0	0	0	0	0	0	0	0	0	0	0	0	0	0
Descriptor	ndsCH	2	3	0	2	0	0	2	0	0	0	0	0	0	0	0	0	0	0	0	0	0	3	0	3	0	2	0	0	0	0	0	0	0	0	0	2	5	3	1	2	0	0	0	2	2	2	2	2
Descriptor	nHBa	5	5	2	1	5	3	1	4	0	1	0	0	0	2	0	0	2	2	2	2	1	1	2	1	3	4	2	4	2	2	2	2	3	2	4	2	1	1	3	2	2	2	2	2	1	2	2	3
Descriptor	nHBAcc	2	3	1	0	5	2	1	2	0	1	0	0	0	2	0	0	2	3	3	3	0	1	2	1	3	4	2	4	1	0	2	2	3	2	3	2	1	1	3	0	1	1	0	1	1	0	0	2
Descriptor	nHBAcc_Lipinski	5	6	2	1	5	2	1	4	0	1	0	0	0	2	0	0	2	3	3	3	0	1	2	1	3	4	2	4	2	2	2	2	3	2	5	2	1	1	3	2	1	1	2	2	1	2	2	2
Descriptor	nHBAcc2	4	5	2	1	5	2	1	4	0	1	0	0	0	2	0	0	2	3	3	3	0	1	1	1	3	4	2	4	2	2	2	2	3	2	5	2	1	1	3	2	1	1	2	2	1	2	2	2
Descriptor	nHBAcc3	4	5	2	1	5	1	1	4	0	1	0	0	0	2	0	0	2	3	3	3	0	1	1	1	3	4	2	4	2	2	2	2	3	2	3	2	1	1	3	2	1	1	2	2	1	2	2	1
Descriptor	nHBd	3	4	2	0	1	1	0	0	0	1	0	0	0	0	0	0	1	0	0	0	0	0	0	0	3	0	0	0	0	1	1	0	0	2	1	0	0	0	1	1	0	1	1	0	0	1	1	0
Descriptor	nHBint2	1	1	0	0	1	1	0	0	0	0	0	0	0	0	0	0	1	0	0	0	0	0	0	0	0	0	0	0	0	0	0	0	0	0	2	0	0	0	0	0	0	1	0	0	0	0	0	0
Descriptor	nHBint4	1	3	2	0	0	0	0	0	0	0	0	0	0	0	0	0	0	0	0	0	0	0	0	0	0	0	0	0	0	0	1	0	0	0	1	0	0	0	0	0	0	0	0	0	0	0	0	0
Descriptor	nHdsCH	2	3	0	2	0	0	2	0	0	0	0	0	0	0	0	0	0	0	0	0	0	3	0	3	0	2	0	0	0	0	0	0	0	0	0	2	5	3	1	2	0	0	0	2	2	2	2	2
Descriptor	nHsOH	2	2	1	0	1	0	0	0	0	1	0	0	0	0	0	0	1	0	0	0	0	0	0	0	0	0	0	0	0	1	0	0	0	0	0	0	0	0	1	1	0	0	1	0	0	1	1	0
Descriptor	nO	3	3	1	1	5	1	1	4	0	1	0	0	0	2	0	0	2	2	2	2	0	1	0	1	0	4	2	4	2	2	0	2	3	0	2	2	1	1	3	2	1	0	2	2	1	2	2	1
Descriptor	nsBr	0	0	0	0	0	0	0	0	1	1	1	1	1	1	1	1	1	0	0	0	0	0	0	0	0	0	0	0	0	0	0	0	0	0	0	0	0	0	0	0	0	0	0	0	0	0	0	0
Descriptor	nsOH	2	2	1	0	1	0	0	0	0	1	0	0	0	0	0	0	1	0	0	0	0	0	0	0	0	0	0	0	0	1	0	0	0	0	0	0	0	0	1	1	0	0	1	0	0	1	1	0
Descriptor	nsssCH	0	0	0	0	0	0	0	2	0	0	0	0	0	1	0	0	1	0	0	0	0	0	0	0	0	0	0	0	0	0	0	0	0	0	0	0	0	0	0	0	1	0	0	0	0	0	0	0
Descriptor	ntN	0	0	0	0	0	0	0	0	0	0	0	0	0	0	0	0	0	0	0	0	0	0	0	0	0	0	0	0	0	0	0	0	0	0	0	0	0	0	0	0	0	0	0	0	0	0	0	0
Descriptor	PNSA-3	-45.2503	-41.2014	-28.8351	-13.5601	-56.8694	-19.0292	-21.6283	-39.439	-14.8979	-31.6159	-13.5729	-13.5523	-13.4098	-28.8269	-14.1266	-14.0042	-37.0461	-20.1735	-20.4283	-22.4654	-14.5602	-23.5765	-21.726	-24.8292	-28.226	-25.6688	-24.2112	-23.0409	-23.4651	-18.7813	-10.1999	-20.9323	-20.278	-28.9537	-20.8751	-31.7496	-19.2762	-21.2814	-32.0615	-24.5915	-26.2288	-17.3952	-24.7065	-23.0336	-19.3279	-16.8033	-18.0205	-23.7054
Descriptor	RHSA	0.667184	0.634751	0.693755	0.959881	0.255743	0.760724	0.880162	0.868151	1	0.902405	1	1	1	0.802564	1	1	0.812835	0.817864	0.849372	0.882149	1	0.855407	0.950762	0.867843	0.822322	0.800843	0.875962	0.818023	0.711639	0.868413	0.919531	0.773708	0.988621	0.805611	0.755662	0.572214	0.861441	0.893699	0.616811	0.796826	0.814597	0.942694	0.824372	0.884187	0.906658	0.884723	0.873143	0.858342
Descriptor	RPSA	0.332816	0.365249	0.306245	0.0401192	0.744257	0.239276	0.119838	0.131849	0	0.097595	0	0	0	0.197436	0	0	0.187165	0.182136	0.150628	0.117851	0	0.144593	0.0492383	0.132157	0.177678	0.199157	0.124038	0.181977	0.288361	0.131587	0.080469	0.226292	0.0113793	0.194389	0.244338	0.427786	0.138559	0.106301	0.383189	0.203174	0.185403	0.0573059	0.175628	0.115813	0.093342	0.115277	0.126857	0.141658
Descriptor	SdsCH	2.6948	4.55817	0	4.07068	0	0	3.37269	0	0	0	0	0	0	0	0	0	0	0	0	0	0	4.02315	0	4.36588	0	2.0863	0	0	0	0	0	0	0	0	0	0.388889	7.78875	4.20056	1.05125	3.88272	0	0	0	3.4098	2.70833	3.94059	3.91689	3.74048
Descriptor	SdssC	0.903813	0.968656	0	0	-2.6852	0.146132	0.0776417	0	0	0	0	0	0	0.0376157	0	0	-0.548013	0.37542	0.401939	0.420374	0	0	0	0	0	-1.07305	-0.130922	0	-0.121574	0	0	0.333333	0	0	-0.81713	0	0	0	-0.50088	0	0.491864	1.73722	0	0.139646	0.746481	0	0	0.205761
Descriptor	SHBa	34.1053	36.426	14.0317	5.02322	45.4601	12.9006	10.5303	21.7716	0	8.5942	0	0	0	16.1868	0	0	19.4331	16.1223	16.3262	16.5093	1.25324	9.89137	3.00771	9.85324	13.3667	30.3437	22.8429	29.8043	15.7964	14.2601	7.38194	15.5904	26.4567	9.80556	24.8446	17.6111	9.64731	9.59287	22.5518	14.2022	11.1943	2.8615	13.9857	16.0216	10.2409	14.5138	14.57	11.4938
Descriptor	SHBd	1.92675	2.35569	1.26278	0	0.75523	0.451991	0	0	0	0.623768	0	0	0	0	0	0	0.644444	0	0	0	0	0	0	0	1.31	0	0	0	0	0.618272	0.460417	0	0	1.03889	0.715208	0	0	0	0.779694	0.630319	0	0.346507	0.654306	0	0	0.590319	0.567819	0
Descriptor	SHBint2	7.76836	7.54844	0	0	7.96914	4.97535	0	0	0	0	0	0	0	0	0	0	6.86276	0	0	0	0	0	0	0	0	0	0	0	0	0	0	0	0	0	7.61051	0	0	0	0	0	0	-0.216678	0	0	0	0	0	0
Descriptor	SHBint3	8.84041	5.53471	0	0	0	0	0	0	0	0	0	0	0	0	0	0	0	0	0	0	0	0	0	0	6.44843	0	0	0	0	3.08021	0	0	0	5.09344	0	0	0	0	3.37867	3.11886	0	0	3.19025	0	0	2.99814	2.8555	0
Descriptor	SHBint4	0.227111	10.2998	8.61664	0	0	0	0	0	0	0	0	0	0	0	0	0	0	0	0	0	0	0	0	0	0	0	0	0	0	0	0.981519	0	0	0	6.83213	0	0	0	0	0	0	0	0	0	0	0	0	0
Descriptor	SHdsCH	1.20877	1.70013	0	0.836853	0	0	1.03021	0	0	0	0	0	0	0	0	0	0	0	0	0	0	1.77361	0	1.52215	0	1.4225	0	0	0	0	0	0	0	0	0	1.62222	2.55309	1.58174	0.639653	0.884649	0	0	0	1.03171	1.15694	0.859024	0.867704	0.954141
Descriptor	SHsOH	1.35107	1.37635	0.702083	0	0.75523	0	0	0	0	0.623768	0	0	0	0	0	0	0.644444	0	0	0	0	0	0	0	0	0	0	0	0	0.618272	0	0	0	0	0	0	0	0	0.779694	0.630319	0	0	0.654306	0	0	0.590319	0.567819	0
Descriptor	SsBr	0	0	0	0	0	0	0	0	0.80172	0.791191	0.803253	0.806124	0.80728	0.467191	0.808563	0.809994	0.106995	0	0	0	0	0	0	0	0	0	0	0	0	0	0	0	0	0	0	0	0	0	0	0	0	0	0	0	0	0	0	0
Descriptor	SsOH	17.8411	17.4084	8.73306	0	8.6312	0	0	0	0	8.5942	0	0	0	0	0	0	8.78395	0	0	0	0	0	0	0	0	0	0	0	0	9.27818	0	0	0	0	0	0	0	0	8.09914	9.25409	0	0	9.10995	0	0	9.43492	9.54112	0
Descriptor	StN	0	0	0	0	0	0	0	0	0	0	0	0	0	0	0	0	0	0	0	0	0	0	0	0	0	0	0	0	0	0	0	0	0	0	0	0	0	0	0	0	0	0	0	0	0	0	0	0
Descriptor	SwHBa	3.59861	5.52683	7.30167	14.1346	1.0399	10.2476	14.262	20.9691	0	0	0	0	0	0.0376157	0	0	-0.548013	0.37542	0.401939	0.420374	0	14.7753	41.2971	4.36588	0	1.01325	8.72025	0	9.37814	7.4257	0	3.88961	0	0	-0.81713	0.388889	7.78875	4.20056	3.70771	10.8179	0.491864	13.5827	7.03167	12.9518	14.3008	10.2142	10.242	3.94624
Descriptor	THSA	334.15	306.321	279.738	484.459	109.051	263.824	377.754	651.437	1023.64	674.94	910.112	822.942	788.484	306.667	774.357	741.338	608.369	341.522	427.536	577.428	795.812	359.873	602.262	470.714	398.845	401.696	476.651	391.21	321.3	449.078	335.884	253.534	646.217	364.962	272.086	144.223	329.327	448.688	233.624	394.465	426.828	418.122	387.072	448.767	421.851	454.454	420.068	416.461
Descriptor	TPSA	166.687	176.264	123.485	20.2485	317.359	82.9824	51.4328	98.9356	0	72.9947	0	0	0	75.442	0	0	140.085	76.0558	75.8193	77.142	0	60.8309	31.1901	71.6813	86.1778	99.8957	67.4949	87.0283	130.193	68.047	29.3935	74.1531	7.43811	88.0628	87.977	107.821	52.9707	53.3694	145.137	100.58	97.1464	25.4174	82.4637	58.7804	43.4303	59.2142	61.0308	68.7315
Descriptor	Weta2.unity	0.396342	0.398504	0.500159	0.417975	0.474241	0.503446	0.503797	0.498471	0.620844	0.61745	0.612792	0.581418	0.597661	0.470761	0.563988	0.58235	0.647457	0.476959	0.462456	0.417234	0.623533	0.501809	0.495045	0.492018	0.634732	0.340167	0.487278	0.391966	0.542827	0.469148	0.476291	0.500064	0.562332	0.847196	0.434052	0.631428	0.554325	0.40989	0.502427	0.47691	0.446399	0.489593	0.49417	0.439871	0.516602	0.451277	0.463801	0.472594
Descriptor	WNSA-3	-22.663	-19.8831	-11.627	-6.84389	-24.2497	-6.59945	-9.28256	-29.594	-15.2502	-23.6467	-12.3528	-11.1527	-10.5734	-11.015	-10.939	-10.3819	-27.7273	-8.42399	-10.2827	-14.7052	-11.5872	-9.91875	-13.7624	-13.4672	-13.6903	-12.8752	-13.1744	-11.0191	-10.5943	-9.71228	-3.72581	-6.85924	-13.2548	-13.1167	-7.51636	-8.0023	-7.36924	-10.6845	-12.1437	-12.1739	-13.7432	-7.71547	-11.6006	-11.6906	-8.9929	-8.63133	-8.66964	-11.5017
Descriptor	WTPT-4	7.31356	7.26984	2.49382	2.77655	12.9338	2.54393	2.38846	11.6286	0	2.41411	0	0	0	5.41536	0	0	4.74271	5.48953	5.50176	5.50532	0	2.42377	0	2.4134	0	10.614	4.91241	10.3954	5.589	5.3045	0	5.36853	7.5908	0	4.77568	4.62132	2.40774	2.40127	7.69068	5.3045	2.38032	0	5.27588	5.23845	2.40452	5.29551	5.29527	2.46883
[B]
FingerPrint	SubFP79	0	0	0	0	0	0	0	0	0	0	0	0	0	0	0	0	0	0	0	0	0	0	0	0	0	0	0	0	0	0	0	0	0	0	0	0	0	0	0	0	1	0	0	0	0	0	0	0
FingerPrint	SubFP83	0	0	0	0	0	0	0	0	0	0	0	0	0	0	0	0	0	0	0	0	0	0	0	0	0	0	0	0	0	0	0	0	0	0	0	0	0	0	0	0	1	0	0	0	0	0	0	0
FingerPrint	SubFP84	0	0	0	0	1	0	0	0	0	0	0	0	0	0	0	0	1	0	0	0	0	0	0	0	0	0	0	0	0	0	0	0	0	0	0	0	0	0	0	0	0	0	0	0	0	0	0	0
FingerPrint	SubFP85	0	0	0	0	0	0	0	0	0	0	0	0	0	0	0	0	0	0	0	0	0	0	0	0	0	1	0	0	0	0	0	0	0	0	0	0	0	0	1	0	0	0	0	0	0	0	0	0
FingerPrint	SubFP96	0	0	0	0	0	1	0	0	0	0	0	0	0	0	0	0	0	0	0	0	0	0	0	0	0	0	0	0	0	0	0	0	0	0	0	0	0	0	0	0	0	1	0	0	0	0	0	1
FingerPrint	SubFP137	0	0	0	0	1	1	1	0	0	0	0	0	0	0	0	0	0	0	0	0	0	1	0	1	0	1	1	0	0	0	0	0	0	0	0	0	1	1	0	0	0	0	0	1	1	0	0	0
FingerPrint	SubFP143	0	0	0	0	0	0	0	0	0	0	0	0	0	0	0	0	0	0	0	0	0	0	0	0	0	0	0	0	0	0	0	0	0	0	1	0	0	0	0	0	0	1	0	0	0	0	0	0
FingerPrint	SubFP171	1	0	0	0	0	0	0	0	0	0	0	0	0	0	0	0	0	0	0	0	0	0	1	0	0	0	0	0	0	0	0	0	0	0	0	0	0	0	0	0	0	0	0	0	0	0	0	0
FingerPrint	SubFP224	0	0	0	0	0	1	0	0	0	0	0	0	0	0	0	0	0	0	0	0	0	0	0	0	0	0	0	0	0	0	0	0	0	0	0	0	0	0	0	0	0	0	0	0	0	0	0	1
FingerPrint	SubFP296	1	1	0	0	0	0	0	0	0	0	0	0	0	0	0	0	0	0	0	0	0	0	0	0	0	0	0	0	0	0	0	0	0	0	0	0	0	0	0	0	0	0	0	0	0	0	0	0
FingerPrint	SubFP298	1	1	0	0	0	0	0	0	0	0	0	0	0	0	0	0	0	0	0	0	0	0	0	0	0	0	0	0	0	0	0	0	0	0	0	0	0	0	0	0	0	0	0	0	0	0	0	0
[C]
FingerPrint	SubFP8	0	0	0	0	0	0	0	0	0	0	0	0	0	0	0	0	0	0	0	0	1	0	0	0	0	0	0	0	0	0	0	0	0	0	0	0	0	0	0	0	0	0	0	0	0	0	0	0
FingerPrint	SubFP9	0	0	0	0	0	0	0	0	0	0	0	0	0	0	0	0	0	0	0	0	0	0	0	0	0	0	0	0	0	0	0	0	0	0	0	0	0	0	0	0	0	0	0	0	0	0	0	0
FingerPrint	SubFP10	0	0	0	0	0	0	0	0	1	1	1	1	1	1	1	1	1	0	0	0	0	0	0	0	0	0	0	0	0	0	0	0	0	0	0	0	0	0	0	0	0	0	0	0	0	0	0	0
FingerPrint	SubFP11	0	0	0	0	0	0	0	0	0	0	0	0	0	0	0	0	0	0	0	0	0	0	0	0	0	0	0	0	0	0	0	0	0	0	0	0	0	0	0	0	0	0	0	0	0	0	0	0
FingerPrint	SubFP16	0	0	0	0	0	0	0	1	0	0	0	0	0	0	0	0	0	0	0	0	0	0	0	0	0	0	0	0	0	0	0	0	0	0	0	0	0	0	0	0	0	0	0	0	0	0	0	0
FingerPrint	SubFP18	0	0	0	1	0	0	0	1	0	0	0	0	0	0	0	0	0	0	0	0	0	0	0	0	0	0	0	0	0	1	0	0	0	0	0	0	0	0	0	1	0	0	1	1	0	1	1	0
FingerPrint	SubFP23	0	0	0	0	0	0	0	0	0	0	0	0	0	0	0	0	0	0	0	0	0	0	0	0	0	0	0	0	0	0	1	0	0	0	0	0	0	0	0	0	0	0	0	0	0	0	0	0
FingerPrint	SubFP32	0	1	0	0	0	0	0	0	0	0	0	0	0	0	0	0	0	0	0	0	0	0	0	0	0	0	0	0	0	0	0	0	0	0	0	0	0	0	0	0	0	0	0	0	0	0	0	0
FingerPrint	SubFP48	0	0	0	0	0	0	0	0	0	0	0	0	0	0	0	0	0	0	0	0	0	1	0	1	0	0	0	0	0	0	0	0	0	0	0	1	1	1	0	0	0	0	0	0	1	0	0	0
FingerPrint	SubFP49	0	0	0	0	0	0	1	0	0	0	0	0	0	0	0	0	0	0	0	0	0	0	0	0	0	0	1	0	0	0	0	0	0	0	0	0	0	0	0	0	0	0	0	1	0	0	0	0
FingerPrint	SubFP52	0	0	0	0	0	0	0	0	0	0	0	0	0	0	0	0	0	0	0	0	0	0	0	0	0	0	0	0	0	0	0	0	0	0	0	0	0	0	0	0	0	0	0	0	0	0	0	0
FingerPrint	SubFP83	0	0	0	0	0	0	0	0	0	0	0	0	0	0	0	0	0	0	0	0	0	0	0	0	0	0	0	0	0	0	0	0	0	0	0	0	0	0	0	0	1	0	0	0	0	0	0	0
FingerPrint	SubFP85	0	0	0	0	0	0	0	0	0	0	0	0	0	0	0	0	0	0	0	0	0	0	0	0	0	1	0	0	0	0	0	0	0	0	0	0	0	0	1	0	0	0	0	0	0	0	0	0
FingerPrint	SubFP87	0	0	0	0	1	0	0	0	0	0	0	0	0	0	0	0	0	0	0	0	0	0	0	0	0	0	0	0	0	0	0	0	0	0	0	0	0	0	0	0	0	0	0	0	0	0	0	0
FingerPrint	SubFP88	0	0	0	0	1	1	0	0	0	0	0	0	0	1	0	0	1	1	1	1	0	1	0	1	0	1	0	0	1	0	0	1	0	0	0	1	1	1	1	0	1	0	0	0	1	0	0	1
FingerPrint	SubFP98	0	0	0	0	0	0	0	0	0	0	0	0	0	0	0	0	0	0	0	0	0	0	0	0	0	0	0	0	0	0	0	0	0	0	0	0	0	0	0	0	0	0	0	0	0	0	0	0
FingerPrint	SubFP100	0	0	0	0	0	0	0	0	0	0	0	0	0	0	0	0	0	0	0	0	0	0	0	0	0	0	0	0	0	0	0	0	0	0	0	0	0	0	0	0	0	0	0	0	0	0	0	0
FingerPrint	SubFP163	0	0	0	0	0	0	0	0	0	0	0	0	0	0	0	0	0	0	0	0	0	0	0	0	0	0	0	0	0	0	0	0	0	0	0	0	0	0	0	0	0	0	0	0	0	0	0	0
FingerPrint	SubFP165	0	0	0	0	0	0	0	0	0	0	0	0	0	0	0	0	0	0	0	0	0	0	0	0	0	0	0	0	0	0	0	0	0	0	0	0	0	0	0	0	0	0	0	0	0	0	0	0
FingerPrint	SubFP169	1	0	1	0	0	0	0	0	0	0	0	0	0	0	0	0	0	0	0	0	0	0	0	0	0	0	0	0	0	1	0	0	0	0	0	0	0	0	0	1	0	0	1	0	0	1	1	0
FingerPrint	SubFP170	0	0	0	0	0	0	0	0	0	0	0	0	0	0	0	0	0	0	0	0	0	0	0	0	0	0	0	0	0	0	0	0	0	0	0	0	0	0	0	0	0	0	0	0	0	0	0	0
FingerPrint	SubFP171	1	0	0	0	0	0	0	0	0	0	0	0	0	0	0	0	0	0	0	0	0	0	1	0	0	0	0	0	0	0	0	0	0	0	0	0	0	0	0	0	0	0	0	0	0	0	0	0
FingerPrint	SubFP172	0	0	0	0	0	0	0	0	0	0	0	0	0	0	0	0	0	0	0	0	0	0	0	0	0	0	0	0	0	0	0	0	0	0	0	0	0	0	0	0	0	0	0	0	0	0	0	0
FingerPrint	SubFP173	0	0	0	0	0	0	0	0	0	0	0	0	0	0	0	0	0	0	0	0	0	0	0	0	0	0	0	0	0	0	0	0	0	0	0	0	0	0	0	0	0	0	0	0	0	0	0	0
FingerPrint	SubFP174	0	0	0	0	0	0	0	0	0	0	0	0	0	0	0	0	0	0	0	0	0	0	0	0	0	0	0	0	0	0	0	0	0	0	0	0	0	0	0	0	0	0	0	0	0	0	0	0
FingerPrint	SubFP189	0	0	0	0	0	0	0	0	0	0	0	0	0	0	0	0	0	0	0	0	0	0	0	0	0	0	0	0	0	0	0	0	0	0	0	0	0	0	0	0	0	0	0	0	0	0	0	0
FingerPrint	SubFP195	0	0	0	0	0	0	0	0	0	0	0	0	0	0	0	0	0	0	0	0	0	0	0	0	0	0	0	0	0	0	0	0	0	0	1	0	0	0	0	0	0	0	0	0	0	0	0	0
FingerPrint	SubFP205	0	0	0	0	0	0	0	0	0	0	0	0	0	0	0	0	0	0	0	0	0	0	0	0	0	0	0	1	0	0	0	0	0	0	0	0	0	0	0	0	0	0	0	0	0	0	0	0
FingerPrint	SubFP209	0	0	0	0	0	0	0	0	0	0	0	0	0	0	0	0	0	0	0	0	0	0	0	0	0	0	0	1	0	0	0	0	0	0	0	0	0	0	0	0	0	0	0	0	0	0	0	0
FingerPrint	SubFP276	0	0	0	0	0	0	0	1	0	0	0	0	0	0	0	0	0	0	0	0	0	0	0	0	0	0	0	0	0	0	0	0	0	0	0	0	0	0	0	0	0	0	0	0	0	0	0	0
FingerPrint	SubFP279	0	0	0	0	0	0	0	1	0	0	0	0	0	0	0	0	0	0	0	0	0	0	0	0	0	0	0	0	0	0	0	0	0	0	0	0	0	0	0	0	0	0	0	0	0	0	0	0
FingerPrint	SubFP291	0	0	0	0	1	0	0	0	0	0	0	0	0	0	0	0	0	0	0	0	0	0	0	0	0	0	0	0	0	0	0	0	0	0	0	0	0	0	0	0	0	0	0	0	0	0	0	0
FingerPrint	SubFP295	1	1	1	1	1	1	1	1	0	1	0	0	0	1	0	0	1	1	1	1	0	1	1	1	1	1	1	1	1	1	1	1	1	1	1	1	1	1	1	1	1	1	1	1	1	1	1	1
FingerPrint	SubFP296	1	1	0	0	0	0	0	0	0	0	0	0	0	0	0	0	0	0	0	0	0	0	0	0	0	0	0	0	0	0	0	0	0	0	0	0	0	0	0	0	0	0	0	0	0	0	0	0
FingerPrint	SubFP298	1	1	0	0	0	0	0	0	0	0	0	0	0	0	0	0	0	0	0	0	0	0	0	0	0	0	0	0	0	0	0	0	0	0	0	0	0	0	0	0	0	0	0	0	0	0	0	0
FingerPrint	SubFP303	0	0	0	0	0	0	1	0	0	0	0	0	0	0	0	0	0	0	0	0	0	1	0	1	0	1	0	0	0	0	0	1	0	0	0	0	1	1	1	0	0	0	0	1	1	0	0	1
[truncated: 192 more columns]

## Sheet: Table E
[A]
Molecule No.		1	2	3	4	5	6	7	8	9	10	11	12	13	14	15	16	17	18	19	20	21	22	23	24	25	26	27	28	29	30	31	32	33	34	35	36	37	38	39	40	41	42	43	44	45	46	47	48
Category		Weak	Weak	Weak	Weak	Weak	Weak	Weak	Weak	Weak	Weak	Weak	Weak	Weak	Weak	Weak	Weak	Weak	Weak	Weak	Weak	Weak	Weak	Weak	Weak	Weak	Weak	Weak	Weak	Weak	Weak	Weak	Weak	Weak	Weak	Weak	Weak	Weak	Weak	Weak	Weak	Weak	Weak	Weak	Weak	Weak	Weak	Weak	Weak
Descriptor	apol	26.4035	37.4443	39.685	16.3276	34.2455	40.8398	41.1102	22.2783	59.4013	43.9334	37.7462	12.6448	34.3507	38.7779	23.2591	50.201	62.5753	68.7625	28.5391	58.5313	46.157	23.3099	29.0707	35.6843	11.2228	42.1419	15.7383	30.1431	27.2055	43.205	43.6314	32.5399	45.2447	43.1398	55.5142	33.8591	54.195	30.4043	30.2991	30.2991	26.4035	37.925	27.3107	64.0841	8.06159	57.8294	48.4703	22.9288
Descriptor	ATSm1	11.7745	15.7745	14.7745	7.35998	17.5489	56.2581	59.807	50.2581	62.2581	57.2581	55.2581	7.54894	14.7745	15.7745	10.5489	20.9089	24.9089	26.9089	13.5489	26.7129	22.7129	10.7745	11.7745	14.7745	10.9022	20.3234	8.54894	17.0979	13.5489	16.7745	17.7745	13.5489	36.0756	123.639	127.639	120.639	20.5489	11.7745	14.5489	14.5489	11.7745	13.7745	10.7745	31.4512	9.09788	28.6468	32.9456	51.3392
Descriptor	ATSm2	11.6642	15.3321	14.3321	7.16618	17.9963	17.6527	20.3169	11.6527	23.6527	18.6527	16.6527	5.66418	14.3321	15.3321	10.3284	20.3286	24.3286	26.3286	13.6642	19.9518	15.9518	10.3321	10.3321	14.3321	8.89597	19.3284	6.99628	14.9926	12.9963	15.3321	17.3321	11.6642	33.648	21.5659	25.5659	18.5659	18.9963	10.3321	13.9963	13.9963	11.3321	12.3321	9.33209	31.6711	6.32837	25.6567	30.4988	22.0909
Descriptor	ATSm3	13.6642	17.3321	19.3321	8.33236	22.7707	16.6527	21.0913	10.6527	22.6527	17.6527	15.6527	7.32837	16.3321	21.3321	7.99628	26.9889	30.9889	32.9889	24.3284	18.9518	14.9518	11.3321	11.3321	18.3321	3.66418	27.4349	7.77074	19.5415	16.3284	17.3321	19.3321	15.3284	49.8227	20.5659	24.5659	17.5659	21.1028	13.9963	18.3284	18.3284	13.3321	12.3321	8.33209	29.3216	8.87731	32.6443	48.9994	38.1819
Descriptor	bpol	15.0345	20.6357	27.195	6.99245	15.9925	28.6202	27.3918	15.5017	41.7387	30.8066	26.4338	8.47524	18.4493	22.8221	19.1369	35.897	44.6427	49.0155	17.2209	40.8687	32.123	10.9321	18.4493	20.6357	10.9372	25.6961	11.6197	21.0529	15.0345	27.195	25.0086	22.8221	31.1593	30.9202	39.6658	24.3609	40.043	19.6777	17.2209	17.2209	14.0765	27.195	18.4493	49.9339	4.10241	41.6886	27.4717	3.19321
Descriptor	C1SP1	0	0	0	0	0	0	0	0	0	0	0	0	0	0	0	0	0	0	0	0	0	0	0	0	0	0	0	0	0	0	0	0	0	0	0	0	0	0	0	0	0	0	0	0	0	0	0	0
Descriptor	C2SP3	1	4	6	0	0	10	10	4	16	11	9	0	3	1	3	10	14	16	2	16	12	0	2	1	0	1	0	0	1	4	6	4	0	10	14	7	13	2	1	1	2	8	5	14	0	12	3	0
Descriptor	CrippenLogP	2.85068	3.66649	3.818	2.37709	2.67249	5.3022	4.3669	2.9616	7.6428	5.6923	4.9121	0.39829	3.51028	3.59549	1.2019	4.6412	6.2016	6.9818	1.5807	7.4867	5.9263	1.50939	2.73038	3.42139	0.8604	1.93458	0.89558	1.31127	2.55628	4.38307	4.68058	2.38659	-5.20431	5.3423	6.9027	4.172	5.87299	2.52218	2.63901	2.5843	2.08001	4.19599	2.87198	7.00709	-0.61051	3.8553	1.09469	5.02979
Descriptor	CrippenMR	48.686	63.563	60.201	31.2704	64.269	65.638	67.5998	37.936	93.34	70.255	61.021	24.605	62.189	67.317	35.467	79.45	97.918	107.152	44.626	90.266	71.798	41.4998	47.946	62.706	20.1255	66.5825	29.803	54.249	50.3508	70.667	76.04	53.2368	83.5588	70.731	89.199	56.88	85.549	48.9458	54.2568	53.9908	47.71	61.081	46.936	100.022	18.5146	90.5878	89.0475	55.576
Descriptor	DPSA-1	198.82	278.593	333.797	72.3513	51.2917	425.092	380.562	252.149	607.521	471.731	413.777	209.253	210.369	304.017	457.937	440.62	575.272	648.899	152.628	658.735	487.004	104.116	231.904	295.081	367.37	229.593	182.128	207.434	246.658	347.571	320.078	323.319	47.7041	304.269	419.44	213.461	539.331	164.454	227.266	186.954	247.253	405.03	360.214	594.704	-92.6468	394.284	176.256	-261.177
Descriptor	ECCEN	125	225	184	45	265	216	279	54	486	254	182	24	191	205	101	422	654	788	87	486	294	107	122	188	9	270	45	186	128	273	311	137	698	216	384	122	442	109	137	139	129	201	122	678	24	633	464	102
Descriptor	ETA_Alpha	5.33333	7.33333	6.83333	3.4	7.66666	7.33333	7.99999	4.33333	10.3333	7.83333	6.83333	2.66666	6.83333	7.33333	4.16666	9.06666	11.0667	12.0667	5.66666	9.71429	7.71429	4.83333	5.33333	6.83333	2.16666	8.49999	3.16666	6.33332	5.66666	7.83333	8.33333	5.66666	11.3666	7.64286	9.64286	6.14286	9.16666	5.33333	6.16666	6.16666	5.33333	6.33333	4.83333	11.3333	2.33332	11	10.9666	6.90478
Descriptor	ETA_AlphaP	0.48485	0.48889	0.4881	0.48571	0.47917	0.5641	0.53333	0.61905	0.54386	0.55952	0.56944	0.44444	0.4881	0.48889	0.46296	0.47719	0.48116	0.48267	0.47222	0.51128	0.51429	0.48333	0.48485	0.4881	0.54167	0.47222	0.45238	0.45238	0.47222	0.48958	0.4902	0.47222	0.42099	0.58791	0.56723	0.61429	0.48246	0.48485	0.47436	0.47436	0.48485	0.48718	0.48333	0.49275	0.38889	0.45833	0.47681	0.5754
Descriptor	ETA_BetaP_s	0.54545	0.51667	0.51786	0.53571	0.57813	0.46154	0.5	0.42857	0.47368	0.46429	0.45833	0.5	0.51786	0.51667	0.61111	0.56579	0.55435	0.55	0.58333	0.48684	0.48333	0.525	0.47727	0.51786	0.4375	0.55556	0.53571	0.57143	0.5625	0.48438	0.51471	0.5	0.75926	0.46154	0.47059	0.45	0.51316	0.47727	0.55769	0.55769	0.52273	0.48077	0.475	0.52174	0.58333	0.5625	0.6413	0.625
Descriptor	ETA_dAlpha_B	0.01515	0.01111	0.0119	0.01429	0.02083	0	0	0	0	0	0	0.05556	0.0119	0.01111	0.03704	0.02281	0.01884	0.01733	0.02778	0	0	0.01667	0.01515	0.0119	0	0.02778	0.04762	0.04762	0.02778	0.01042	0.0098	0.02778	0.07901	0	0	0	0.01754	0.01515	0.02564	0.02564	0.01515	0.01282	0.01667	0.00725	0.11111	0.04167	0.02319	0
Descriptor	ETA_dEpsilon_A	0.0913	0.07172	0.03421	0.09524	0.1442	0.01177	0.07234	0.02159	0.00809	0.01094	0.01273	0.20778	0.07889	0.06	0.08986	0.06528	0.05222	0.04747	0.10241	0.01915	0.02429	0.105	0.06564	0.06563	0.14905	0.11667	0.16715	0.18225	0.13056	0.05117	0.06068	0.0716	0.33151	0.00362	0.00284	0.00456	0.04351	0.05245	0.11605	0.11605	0.0913	0.03443	0.05833	0.06332	0.56333	0.12384	0.18367	0.55861
Descriptor	ETA_dEpsilon_C	-0.03333	-0.03171	-0.03421	-0.02667	-0.0592	-0.01177	-0.07234	-0.02159	-0.00809	-0.01094	-0.01273	-0.20778	-0.03421	-0.03171	-0.08986	-0.06528	-0.05222	-0.04747	-0.10241	-0.01915	-0.02429	-0.0369	-0.04095	-0.03421	-0.14905	-0.08258	-0.13316	-0.14356	-0.06458	-0.0278	-0.02766	-0.0716	-0.33151	-0.00362	-0.00284	-0.00456	-0.04351	-0.03085	-0.05905	-0.05905	-0.04483	-0.03443	-0.04524	-0.0572	-0.56333	-0.12384	-0.14215	-0.3401
Descriptor	ETA_dEpsilon_D	0	0	0	0.10159	0	0	0.03167	0	0	0	0	0	0	0	0	0	0	0	0	0	0	0.04333	0	0	0	0	0	0	0.0406	0	0	0.0406	0.17044	0	0	0	0	0.03914	0.037	0.037	0	0	0	0	0.22778	0.02367	0.04638	0.05766
Descriptor	ETA_dPsi_A	0.08437	0.0634	0.0676	0.07278	0.1122	0	0.05313	0	0	0	0	0.24918	0.0676	0.0634	0.18238	0.1191	0.10061	0.09336	0.14382	0.0197	0.02463	0.09197	0.08437	0.0676	0.14908	0.14382	0.22206	0.22206	0.14382	0.05969	0.0564	0.14382	0.31169	0	0	0	0.09631	0.08437	0.13435	0.13435	0.08437	0.0724	0.09197	0.10715	0.39319	0.20027	0.17228	0.16608
Descriptor	ETA_Epsilon_1	0.52464	0.50505	0.46754	0.52857	0.58333	0.4386	0.5	0.44333	0.4369	0.43821	0.43905	0.62778	0.51222	0.49333	0.52319	0.49861	0.48556	0.48081	0.54359	0.44796	0.45195	0.53833	0.49136	0.49896	0.56333	0.55	0.58889	0.60952	0.56389	0.47917	0.49402	0.49792	0.76822	0.43045	0.43114	0.42956	0.47233	0.47816	0.54938	0.54938	0.52464	0.46126	0.48333	0.4929	0.98333	0.55357	0.6252	0.99194
Descriptor	ETA_Epsilon_2	0.7697	0.75111	0.75476	0.75714	0.79583	0.70513	0.80667	0.70952	0.70351	0.70476	0.70556	0.95556	0.75476	0.75111	0.87037	0.80175	0.78406	0.77733	0.82778	0.73609	0.74571	0.77667	0.7697	0.75476	0.95834	0.82778	0.91905	0.91905	0.82778	0.74792	0.7451	0.82778	1.04568	0.68132	0.68571	0.67571	0.7807	0.7697	0.81795	0.81795	0.7697	0.75897	0.77667	0.81159	1.21111	0.89167	0.87971	1.0496
Descriptor	ETA_Epsilon_4	0.46667	0.46504	0.46754	0.46	0.49833	0.4386	0.5	0.44333	0.4369	0.43821	0.43905	0.62778	0.46754	0.46504	0.52319	0.49861	0.48556	0.48081	0.54359	0.44796	0.45195	0.47024	0.46667	0.46754	0.56333	0.51591	0.5549	0.57083	0.49792	0.4558	0.46099	0.49792	0.76822	0.43045	0.43114	0.42956	0.47233	0.45657	0.49238	0.49238	0.47816	0.46126	0.47024	0.48677	0.98333	0.55357	0.58369	0.77343
Descriptor	ETA_Eta	5.65307	10.6936	17.5513	2.25723	7.9349	16.8678	17.6766	7.73162	27.2307	18.5224	15.2465	2.8077	9.22596	13.5451	6.8866	21.9698	29.1011	32.8074	12.5968	25.3404	18.4414	4.42941	8.87298	11.1646	2.09254	16.7995	3.21002	9.24308	6.52974	16.056	13.7634	12.8099	20.245	17.2665	24.0995	12.4782	23.2967	10.541	8.50651	8.40033	6.19769	13.8185	7.72559	27.6923	1.96043	27.4302	22.1454	8.00399
Descriptor	ETA_Eta_L	2.33199	4.16089	5.8562	1.17138	2.95429	6.86181	6.81942	3.86181	9.86181	7.36181	6.36181	1.24027	3.66089	4.30271	3.47683	7.40732	9.40732	10.4073	4.17885	9.27154	7.27154	2.0488	3.20591	3.98664	1.20764	4.49002	1.64689	3.17696	2.48721	5.04651	5.16089	4.44988	5.87487	6.98885	8.98885	5.48885	8.11904	3.61496	2.84267	2.84137	2.56143	5.60301	3.62985	9.402	0.93778	8.49619	6.18098	2.36865
Descriptor	ETA_Eta_R_L	5.36369	7.36369	6.59767	3.39384	7.86015	6.41421	7.27005	3.41421	9.41421	6.91421	5.91421	2.64272	6.86369	6.93085	4.43185	9.05967	11.0597	12.0597	5.4105	9.41421	7.41421	4.93185	5.16389	6.6302	1.73204	8.37907	3.30805	6.44724	5.77437	7.55773	8.36369	5.4545	12.7772	6.41421	8.41421	4.91421	9.16389	4.97715	6.20188	6.18505	5.32569	6.30805	4.91421	11.0607	2.64272	11.3791	10.8093	5.46406
Descriptor	ETA_EtaP	0.51392	0.71291	1.25367	0.32246	0.49593	1.29753	1.17844	1.10452	1.43319	1.32303	1.27054	0.46795	0.659	0.90301	0.76518	1.15631	1.26526	1.3123	1.04974	1.3337	1.22943	0.44294	0.80663	0.79747	0.52314	0.93331	0.45857	0.66022	0.54415	1.0035	0.80961	1.06749	0.74981	1.32819	1.41762	1.24782	1.22614	0.95827	0.65435	0.64618	0.56343	1.06296	0.77256	1.20401	0.32674	1.14292	0.96284	0.667
Descriptor	ETA_EtaP_F_L	0.27561	0.21352	0.05296	0.31749	0.30662	-0.03443	0.03004	-0.06394	-0.02356	-0.03197	-0.0373	0.23374	0.22877	0.17521	0.10611	0.08697	0.07184	0.06609	0.10264	0.00751	0.00951	0.2883	0.178	0.18883	0.1311	0.21606	0.23731	0.23359	0.27393	0.15695	0.1884	0.08372	0.25564	-0.0442	-0.0338	-0.05746	0.05499	0.12384	0.2584	0.25721	0.2513	0.05423	0.12844	0.07212	0.28416	0.12012	0.20123	0.25795
Descriptor	ETA_EtaP_L	0.212	0.27739	0.4183	0.16734	0.18464	0.52783	0.45463	0.55169	0.51904	0.52584	0.53015	0.20671	0.26149	0.28685	0.38631	0.38986	0.40901	0.41629	0.34824	0.48798	0.48477	0.20488	0.29145	0.28476	0.30191	0.24945	0.23527	0.22693	0.20727	0.31541	0.30358	0.37082	0.21759	0.5376	0.52876	0.54888	0.42732	0.32863	0.21867	0.21857	0.23286	0.431	0.36299	0.40878	0.1563	0.35401	0.26874	0.19739
Descriptor	ETA_Psi_1	0.62992	0.65089	0.64669	0.64151	0.60209	0.8	0.66116	0.87248	0.77307	0.79392	0.80709	0.46511	0.64669	0.65089	0.53191	0.59519	0.61368	0.62093	0.57047	0.69459	0.68966	0.62232	0.62992	0.64669	0.56521	0.57047	0.49223	0.49223	0.57047	0.6546	0.65789	0.57047	0.4026	0.8629	0.82721	0.90909	0.61798	0.62992	0.57994	0.57994	0.62992	0.64189	0.62232	0.60714	0.3211	0.51402	0.54201	0.54821
Descriptor	ETA_Shape_Y	0.1875	0.13636	0.14634	0.14706	0.19565	0	0.0625	0	0	0	0	0.375	0.14634	0.20455	0.12	0.11029	0.09036	0.08287	0.26471	0	0	0.10345	0.1875	0.29268	0.38462	0.41177	0.1579	0.31579	0.26471	0.19149	0.12	0.08824	0.42229	0	0	0	0.10909	0.09375	0.32432	0.32432	0.1875	0.07895	0	0	0.42857	0.22727	0.35562	0.43448
Descriptor	FNSA-1	0.287382	0.23014	0.137652	0.427155	0.458355	0.211195	0.268019	0.276403	0.156707	0.199203	0.228016	0.233194	0.298672	0.223382	0.150805	0.165177	0.146208	0.155929	0.29694	0.186161	0.181552	0.385802	0.286464	0.233103	0.131809	0.295583	0.307794	0.291974	0.274031	0.24805	0.257801	0.162991	0.46707	0.223833	0.188356	0.266868	0.170639	0.274274	0.28301	0.294744	0.270657	0.156011	0.214194	0.167994	0.658524	0.251972	0.370146	0.80822
Descriptor	FNSA-3	-0.0298475	-0.0350758	-0.0319257	-0.0443304	-0.0520224	-0.0207155	-0.053147	-0.028708	-0.0158004	-0.0201294	-0.0224989	-0.0676944	-0.0381937	-0.034149	-0.0525173	-0.0315915	-0.0287422	-0.0261132	-0.0686125	-0.0191494	-0.0195835	-0.0576952	-0.0439267	-0.0346849	-0.0342154	-0.0492936	-0.0539851	-0.0439053	-0.0414509	-0.0359419	-0.0325556	-0.043186	-0.135467	-0.0176336	-0.0147274	-0.0210361	-0.0244294	-0.0385555	-0.0386331	-0.0516143	-0.0430033	-0.0300287	-0.0371264	-0.02577	-0.19081	-0.0568163	-0.064732	-0.121047
Descriptor	FPSA-1	0.712618	0.76986	0.862348	0.572845	0.541645	0.788805	0.731981	0.723597	0.843293	0.800797	0.771984	0.766806	0.701328	0.776618	0.849195	0.834823	0.853792	0.844071	0.70306	0.813839	0.818448	0.614198	0.713536	0.766897	0.868191	0.704417	0.692206	0.708026	0.725969	0.75195	0.742199	0.837009	0.53293	0.776167	0.811644	0.733132	0.829361	0.725726	0.71699	0.705256	0.729343	0.843989	0.785806	0.832006	0.341476	0.748028	0.629854	0.19178
Descriptor	FPSA-3	0.0390674	0.0430893	0.0305377	0.0411002	0.0451782	0.0224254	0.0474676	0.0219171	0.0239602	0.0232264	0.0227321	0.0415012	0.0400479	0.0369069	0.0491982	0.0234135	0.0240218	0.0244123	0.0183056	0.0254041	0.0246504	0.0478107	0.0361013	0.0379386	0.0239503	0.0251342	0.0523147	0.0408097	0.0461544	0.0346876	0.0396339	0.0409407	0.0727587	0.020758	0.0216767	0.0196404	0.0329256	0.0375323	0.0432882	0.0422624	0.043101	0.0332289	0.0376638	0.0327035	0.102754	0.0265521	0.0520805	0.0302976
Descriptor	GRAV-1	845.367	1092.43	916.537	528.638	1335.81	930.315	1163.51	559.17	1299.33	991.953	868.693	446.454	1030.78	1058.48	689.743	1384.55	1630.7	1753.91	856.579	1180.4	933.431	747.026	728.538	1002.62	462.182	1392.64	533.448	1131.08	947.279	1055.82	1215.36	772.707	2643.3	1009.36	1255.44	824.932	1249.95	1488.01	1006.96	1009.54	820.973	805.168	645.644	1969.09	532.638	1807.81	2059.84	1233.65
Descriptor	GRAV-2	29.0752	33.0519	30.2744	22.9921	36.5488	30.5011	34.1103	23.6468	36.0462	31.4953	29.4736	21.1295	32.1058	32.5343	26.263	37.2095	40.382	41.8797	29.2674	34.3569	30.5521	27.3318	26.9914	31.6642	21.4984	37.3181	23.0965	33.6315	30.7779	32.4933	34.8621	27.7976	51.413	31.7704	35.4322	28.7216	35.3546	38.5747	31.7326	31.7733	28.6526	28.3755	25.4095	44.3744	23.0789	42.5183	45.3855	35.1233
Descriptor	GRAV-3	9.45544	10.2991	9.71367	8.08573	11.0132	9.7621	10.5178	8.2385	10.9121	9.97311	9.54162	7.64291	10.1016	10.1913	8.83546	11.1456	11.7704	12.0597	9.49706	10.5684	9.77299	9.07358	8.9981	10.0087	7.73163	11.1673	8.11018	10.4191	9.82108	10.1827	10.6717	9.17639	13.8266	10.0311	10.7878	9.37863	10.772	11.4166	10.0231	10.0317	9.3636	9.30313	8.643	12.534	8.10607	12.182	12.7236	10.725
Descriptor	GRAV-5	37.9824	45.1193	42.4582	28.6862	50.0036	41.1877	45.6208	31.2399	48.899	42.5816	39.7538	26.5273	43.7431	45.4043	32.1081	51.2239	55.5655	57.6266	44.0585	45.6004	40.2373	35.1032	35.0872	43.3768	23.1483	54.6908	29.048	47.4848	41.4927	43.5914	47.8605	37.7132	76.7003	44.0927	49.1909	39.7073	47.5233	54.6067	44.0575	43.8003	37.3718	37.0241	31.7928	57.657	29.5453	61.1016	68.8133	58.0269
Descriptor	GRAV-6	11.2994	12.6738	12.1705	9.37091	13.5727	11.9265	12.7676	9.91912	13.3721	12.194	11.648	8.89465	12.4148	12.7272	10.1021	13.7927	14.5614	14.9193	12.4744	12.7638	11.7423	10.7209	10.7176	12.3454	8.1223	14.4082	9.44954	13.113	11.9853	12.3861	13.1821	11.2459	18.0523	12.4809	13.4253	11.6389	13.1201	14.3934	12.4742	12.4256	11.178	11.1085	10.0358	14.9246	9.55708	15.5132	16.7925	14.9883
Descriptor	GRAVH-1	966.53	1273.05	1156.23	606.44	1457.45	1179.87	1400.02	689.122	1668.58	1261.48	1098.3	506.708	1191.45	1258.65	830.4	1674.11	2000.08	2163.18	995.69	1549.65	1222.88	855.358	888.696	1182.84	522.5	1593.17	614.173	1271.8	1075.24	1296.08	1435.88	979.285	2839.54	1258.92	1584.82	1014.66	1589.57	1681.23	1154.8	1157.18	941.331	1044.65	805.572	2348.89	565.86	2134.04	2250.69	1250.43
Descriptor	GRAVH-2	31.0891	35.6798	34.0034	24.626	38.1766	34.3493	37.4168	26.2511	40.8483	35.5173	33.1406	22.5102	34.5174	35.4775	28.8167	40.9159	44.7222	46.51	31.5546	39.3656	34.9696	29.2465	29.811	34.3925	22.8583	39.9146	24.7825	35.6624	32.7908	36.0011	37.893	31.2935	53.2874	35.4812	39.8097	31.8537	39.8694	41.0028	33.9823	34.0173	30.6811	32.3211	28.3826	48.4653	23.7878	46.1957	47.4414	35.3614
Descriptor	GRAVH-3	9.88717	10.838	10.4958	8.46439	11.3379	10.5668	11.1869	8.83281	11.8609	10.805	10.3175	7.97234	10.6013	10.797	9.39931	11.8739	12.5994	12.9329	9.98561	11.5721	10.6937	9.49255	9.6143	10.5757	8.05432	11.6794	8.50022	10.8344	10.2448	10.903	11.2817	9.93047	14.1606	10.7977	11.659	10.0486	11.6706	11.8907	10.4914	10.4986	9.80048	10.1467	9.30468	13.2929	8.27122	12.8746	13.105	10.7734
Descriptor	hmin	0.210556	0.238264	0.0246333	0.3125	0.0744444	-0.019866	-0.00643473	-0.022602	-0.0188119	-0.0196298	-0.02014	0.507292	0.245208	0.0977452	0.112778	0.0336352	0.0209505	0.0165581	0.211806	-0.010033	-0.0103595	0.264375	0.0902778	0.125523	0.247685	0.153179	0.348958	0.206855	0.195944	0.0486111	0.229256	0.274633	0.375168	-0.0144943	-0.013923	-0.0152078	0.0376153	0.0854861	0.133444	0.168166	0.186181	0.210747	0.258989	0.0127547	0.845486	0.00705547	0.05091	0.115948
Descriptor	Kier1	9.09091	13.0667	12.0714	5.14286	12.4567	13	15	7	19	14	12	6	12.0714	13.0667	7.11111	17.0526	21.0435	23.04	8.59172	19	15	8.1	11	12.0714	4	16.0556	7	14	10.0833	16	15.0588	12	23.2806	13	17	10	19	11	11.0769	11.0769	9.09091	13	10	23	6	24	17.8112	10.0833
Descriptor	Kier2	4.7929	8.18685	5.1856	2.34375	6.66667	12	12.0714	6	18	13	11	2.22222	7.3125	5.36508	3.92	9.03125	12.375	14.1067	2.0794	18	14	4.76033	6.69421	5.77778	1.33333	6.9632	4.16667	7.3125	4.88889	10.173	9.9723	5.61224	10.6838	12	16	9	14.41	4.7929	5.02422	5.02422	4.7929	10.0833	9	16.8438	2.22222	15.2702	6.71884	3.39506
Descriptor	LipinskiFailures	0	0	1	0	0	1	2	0	2	2	1	0	0	0	0	1	2	2	0	2	2	0	0	0	0	0	0	0	0	0	1	0	2	1	2	1	2	0	0	0	0	1	0	2	0	2	0	0
Descriptor	LipoaffinityIndex	5.6851	6.95827	7.65562	3.001	6.07662	9.5379	7.14513	5.20611	13.8731	10.2603	8.81559	1.18906	6.2995	7.5646	3.52877	8.35961	11.1801	12.6011	3.41003	13.5695	10.6776	4.24287	4.58432	6.79185	1.58667	5.8676	2.34929	3.57699	4.63355	7.13263	8.31589	4.47669	-1.44843	10.1479	13.0318	7.98837	9.89054	5.16697	5.1921	5.21297	4.85229	7.27995	4.89938	11.5447	0.514389	6.58369	3.4697	3.07132
Descriptor	maxdCH2	3.6673	0	0	0	0	0	0	0	0	0	0	0	0	0	0	0	0	0	0	0	0	0	0	0	0	0	3.20468	3.40072	3.63057	0	0	0	0	0	0	0	0	3.55943	3.67168	3.67168	0	0	0	0	0	0	0	0
Descriptor	maxdsCH	1.89068	1.97486	1.09321	0	0	0	0	0	0	0	0	0	1.96097	1.01158	0	0	0	0	0	0	0	1.88889	2.18268	1.01027	0	0	1.14236	0	1.81133	2.27875	1.99288	0.967019	0	0	0	0	0	2.12299	1.83216	1.83216	0.958192	1.06655	2.18532	2.35366	0	0	0	0
Descriptor	maxHBd	0	0	0	0.540694	0	0	0.714046	0	0	0	0	0	0	0	0	0	0	0	0	0	0	0.705794	0	0	0	0	0	0	0.627281	0	0	0.43694	0.682644	0	0	0	0	0.44342	0.587281	0.587281	0	0	0	0	0.972569	0.720552	0.552724	0.483558
Descriptor	maxHBint2	0	0	0	0	0	0	7.31157	0	0	0	0	0	0	0	0	0	0	0	0	0	0	0	0	0	0	0	0	0	0	0	0	0	6.97446	0	0	0	0	0	0	0	0	0	0	0	8.84993	7.63483	6.34279	0
Descriptor	maxHBint4	0	0	0	0	0	0	0	0	0	0	0	0	0	0	0	0	0	0	0	0	0	0	0	0	0	0	0	0	0	0	0	0	7.94503	0	0	0	0	0	0	0	0	0	0	0	0	0	0	0.461781
Descriptor	maxHBint6	0	0	0	0	0	0	0	0	0	0	0	0	0	0	0	0	0	0	0	0	0	0	0	0	0	0	0	0	0	0	0	0	6.97446	0	0	0	0	0	0	0	0	0	0	0	0	3.57276	4.12524	0
Descriptor	maxHCHnX	0	0	0	0	0	0.188426	0.203476	0.188426	0.188426	0.188426	0.188426	0	0	0	0	0	0	0	0	0.193827	0.193827	0	0	0	0	0	0	0	0	0	0	0	0	0.191556	0.191556	0.191556	0	0	0	0	0	0	0	0	0	0	0	0
Descriptor	maxHdCH2	0.430855	0	0	0	0	0	0	0	0	0	0	0	0	0	0	0	0	0	0	0	0	0	0	0	0	0	0.542431	0.539805	0.445341	0	0	0	0	0	0	0	0	0.420035	0.438396	0.438396	0	0	0	0	0	0	0	0
Descriptor	maxHdsCH	0.3989	0.634551	0.531621	0	0	0	0	0	0	0	0	0	0.639653	0.568779	0	0	0	0	0	0	0	0.470833	0.650937	0.571865	0	0	0.618819	0	0.418537	0.644379	0.627558	0.560332	0	0	0	0	0	0.389449	0.408537	0.408537	0.605816	0.532714	0.577105	0.254642	0	0	0	0
Descriptor	maxHsOH	0	0	0	0	0	0	0.714046	0	0	0	0	0	0	0	0	0	0	0	0	0	0	0.705794	0	0	0	0	0	0	0.627281	0	0	0.43694	0.682644	0	0	0	0	0.44342	0.587281	0.587281	0	0	0	0	0.972569	0.720552	0.552724	0.483558
Descriptor	maxsCH3	1.66915	2.16815	2.38662	0	0	2.28802	0	2.26478	2.29804	2.29022	2.28551	1.25231	2.1299	2.20442	2.16367	2.24984	2.27236	2.27938	2.04907	2.29726	2.29091	0	2.08211	2.18358	1.83642	2.03896	1.75139	1.54388	1.53447	2.17818	2.21444	2.06823	0	2.28826	2.29555	2.27963	2.26086	2.05816	1.92796	1.95634	2.05903	2.24183	2.12691	2.26163	0	2.20077	1.94211	0
Descriptor	maxsOH	0	0	0	0	0	0	8.44142	0	0	0	0	0	0	0	0	0	0	0	0	0	0	8.44077	0	0	0	0	0	0	9.25235	0	0	9.39089	8.84007	0	0	0	0	9.48877	9.43318	9.43318	0	0	0	0	7.3912	8.65689	9.40456	9.84472
Descriptor	maxssCH2	0.920629	1.19441	1.33269	0	0.314055	1.60532	1.54847	1.59491	1.60725	1.60584	1.60466	0	1.12497	0.841193	1.21381	1.38724	1.42967	1.44225	0.910787	1.53704	1.53603	0.106046	1.04019	0.849083	0	0.302628	0.421481	0.0324537	0.788333	1.1405	1.30439	1.03049	0	1.61531	1.61682	1.6126	1.41159	0.918009	0.79412	0.79412	0.864861	1.38863	1.14806	1.40542	0	1.30328	0.235063	0
Descriptor	maxtN	0	0	0	0	0	0	0	0	0	0	0	0	0	0	0	0	0	0	0	0	0	0	0	0	0	0	0	0	0	0	0	0	0	0	0	0	0	0	0	0	0	0	0	0	0	0	0	0
Descriptor	maxtsC	0	0	0	0	0	0	0	0	0	0	0	0	0	0	0	0	0	0	0	0	0	0	0	0	0	0	0	0	0	0	0	0	0	0	0	0	0	0	0	0	0	0	0	0	0	0	0	0
Descriptor	maxwHBa	3.6673	2.01718	1.09321	1.94083	1.93305	0	0	0	0	0	0	0	2.00937	2.15958	0	0.636987	0.641734	0.643235	0	0	0	1.99222	2.18268	2.15032	0	1.86034	3.20468	3.40072	3.63057	2.27875	2.02836	0.967019	0	0	0	0	0	3.55943	3.67168	3.67168	2.06958	1.06655	2.18532	2.35366	0	0	1.8849	1.68503
Descriptor	McGowan_Volume	1.2957	1.8163	1.8474	0.8162	1.6804	1.9744	2.0488	1.129	2.8198	2.1153	1.8335	0.7036	1.6754	1.8593	1.1037	2.3856	2.9492	3.231	1.3318	2.7672	2.2036	1.1548	1.4473	1.7184	0.6126	2.0746	0.8445	1.5804	1.3544	2.1088	2.0981	1.592	2.4513	2.0576	2.6212	1.6349	2.5783	1.4903	1.4953	1.4953	1.2957	1.8151	1.3494	3.0823	0.5392	2.868	2.3771	1.3871
Descriptor	MDEC-12	3.32754	2.21733	5.32404	0	0	2.24067	0	1.91926	2.36867	2.26892	2.20813	0	2.17435	5.84461	1.71604	4.54347	5.09226	5.29996	2.13983	2.36867	2.2937	0	4.28291	4.47346	0	3.39011	2	1.78885	2.84486	7.07973	2.28106	4.28291	0	2.24067	2.3352	2.1252	4.84478	5.22532	3.42216	3.78332	1.95445	4.15198	2.1252	4.07246	0	4.06582	1.29823	0
Descriptor	MDEC-22	6.67872	16.3235	7.78295	6.08364	14.5452	17.1586	17.1586	5.67624	29.4944	19.1782	15.1596	0	14.3116	5.95724	3.92514	15.1596	23.2671	27.4082	1	29.4944	21.2152	11.4675	4.5088	5.95724	0	0.793701	0.333333	1	4.55655	8.69081	20.428	4.5088	0.340157	17.1586	25.332	11.2406	19.1782	3.14735	2.94168	2.44949	8.56995	12.4044	11.2406	29.4944	0	15.1596	7.73232	0
Descriptor	MDEO-11	0	0	0	0	0	0	0.5	0	0	0	0	0.333333	0	0	0	0	0	0	0.333333	0	0	0	0	0	0	0.25	0	0.142857	0	0	0	0.125	3.48809	0	0	0	0	0	0	0	0	0	0	0.5	2.28943	1.19527	1.19527	0
Descriptor	mindCH2	3.6673	0	0	0	0	0	0	0	0	0	0	0	0	0	0	0	0	0	0	0	0	0	0	0	0	0	3.20468	3.40072	3.63057	0	0	0	0	0	0	0	0	3.55943	3.67168	3.67168	0	0	0	0	0	0	0	0
Descriptor	mindsCH	1.89068	0.974861	1.09321	0	0	0	0	0	0	0	0	0	0.960972	1.01158	0	0	0	0	0	0	0	1.71759	0.84509	1.01027	0	0	1.14236	0	1.81133	0.86183	0.992878	0.967019	0	0	0	0	0	1.58912	1.83216	1.83216	0.958192	1.06655	0.989618	2.34417	0	0	0	0
Descriptor	minHBd	0	0	0	0.540694	0	0	0.714046	0	0	0	0	0	0	0	0	0	0	0	0	0	0	0.705794	0	0	0	0	0	0	0.627281	0	0	0.43694	0.59267	0	0	0	0	0.44342	0.587281	0.587281	0	0	0	0	0.972569	0.720552	0.359482	0.483558
Descriptor	minHBint2	0	0	0	0	0	0	7.31157	0	0	0	0	0	0	0	0	0	0	0	0	0	0	0	0	0	0	0	0	0	0	0	0	0	0.28756	0	0	0	0	0	0	0	0	0	0	0	8.84993	7.63483	4.36843	0
Descriptor	minHBint3	0	0	0	0	0	0	0	0	0	0	0	0	0	0	0	0	0	0	0	0	0	0	0	0	0	0	0	0	3.10357	0	0	0	0.282841	0	0	0	0	0	2.98247	2.93796	0	0	0	0	7.18846	3.35532	-0.572491	0.411142
Descriptor	minHBint4	0	0	0	0	0	0	0	0	0	0	0	0	0	0	0	0	0	0	0	0	0	0	0	0	0	0	0	0	0	0	0	0	1.24157	0	0	0	0	0	0	0	0	0	0	0	0	0	-0.880236	0.461781
Descriptor	minHBint6	0	0	0	0	0	0	0	0	0	0	0	0	0	0	0	0	0	0	0	0	0	0	0	0	0	0	0	0	0	0	0	0	1.2474	0	0	0	0	0	0	0	0	0	0	0	0	3.57276	1.55507	0
Descriptor	minHCHnX	0	0	0	0	0	0.188426	0.203476	0.188426	0.188426	0.188426	0.188426	0	0	0	0	0	0	0	0	0.193827	0.193827	0	0	0	0	0	0	0	0	0	0	0	0	0.191556	0.191556	0.191556	0	0	0	0	0	0	0	0	0	0	0	0
Descriptor	minHdCH2	0.430855	0	0	0	0	0	0	0	0	0	0	0	0	0	0	0	0	0	0	0	0	0	0	0	0	0	0.542431	0.539805	0.445341	0	0	0	0	0	0	0	0	0.420035	0.438396	0.438396	0	0	0	0	0	0	0	0
Descriptor	minHdsCH	0.3989	0.447051	0.531621	0	0	0	0	0	0	0	0	0	0.452153	0.568779	0	0	0	0	0	0	0	0.469097	0.314575	0.571865	0	0	0.618819	0	0.418537	0.287298	0.440058	0.560332	0	0	0	0	0	0.308542	0.408537	0.408537	0.605816	0.532714	0.311103	0.252361	0	0	0	0
Descriptor	minHsOH	0	0	0	0	0	0	0.714046	0	0	0	0	0	0	0	0	0	0	0	0	0	0	0.705794	0	0	0	0	0	0	0.627281	0	0	0.43694	0.682644	0	0	0	0	0.44342	0.587281	0.587281	0	0	0	0	0.972569	0.720552	0.552724	0.483558
Descriptor	minsCH3	1.66915	2.16815	2.2892	0	0	2.28802	0	2.26478	2.29804	2.29022	2.28551	1.25231	2.1299	1.94908	2.16367	1.8042	1.81165	1.81429	1.94468	2.29726	2.29091	0	1.9794	1.94777	1.83642	1.72996	1.75139	1.54388	1.53447	2.00075	2.21444	1.81686	0	2.28826	2.29555	2.27963	1.9012	1.77662	1.5553	1.54373	2.05903	2.00405	2.12691	1.2523	0	1.24705	1.94211	0
Descriptor	minsOH	0	0	0	0	0	0	8.44142	0	0	0	0	0	0	0	0	0	0	0	0	0	0	8.44077	0	0	0	0	0	0	9.25235	0	0	9.39089	8.84007	0	0	0	0	9.48877	9.43318	9.43318	0	0	0	0	7.3912	8.65689	9.40456	9.84472
Descriptor	minssCH2	0.920629	0.895074	0.790946	0	0.314055	1.37802	0.350244	1.38709	1.37634	1.37758	1.3786	0	0.883824	0.841193	0.805556	0.810521	0.812431	0.812923	0.898056	1.37548	1.37579	0.106046	0.99	0.849083	0	-0.183908	0.421481	0.0324537	0.788333	0.984846	0.90487	0.6447	-0.850866	1.3783	1.37686	1.38087	0.592458	0.751667	0.79412	0.79412	0.628037	1.08063	0.722187	0.399192	0	0.265812	0.235063	0
Descriptor	mintN	0	0	0	0	0	0	0	0	0	0	0	0	0	0	0	0	0	0	0	0	0	0	0	0	0	0	0	0	0	0	0	0	0	0	0	0	0	0	0	0	0	0	0	0	0	0	0	0
Descriptor	mintsC	0	0	0	0	0	0	0	0	0	0	0	0	0	0	0	0	0	0	0	0	0	0	0	0	0	0	0	0	0	0	0	0	0	0	0	0	0	0	0	0	0	0	0	0	0	0	0	0
Descriptor	minwHBa	0.900752	0.897824	1.09321	0.821759	-0.287543	0	-0.652276	0	0	0	0	-0.37963	0.887083	1.01158	0	-0.209792	-0.206302	-0.20513	-0.121528	0	0	1.12181	0.84509	1.01027	0	-0.460388	-0.358796	-0.489469	0.171585	0.86183	0.909906	0.967019	-0.925518	0	0	0	-0.0361813	1.29617	0.187789	0.187789	0.958192	1.06655	0.989618	2.34417	-1.82407	-1.23929	-0.932952	0.707627
Descriptor	MLFER_L	5.147	7.473	6.392	4.048	7.656	7.037	8.138	4.043	10.031	7.536	6.538	3.01	6.974	6.893	4.114	8.794	10.79	11.788	5.664	9.603	7.607	5.208	5.241	6.578	3.463	8.53	2.752	5.684	5.893	7.653	8.471	5.617	20.949	7.53	9.526	6.033	8.619	5.012	6.369	6.369	5.537	6.177	4.848	10.545	2.228	10.509	13.174	6.449
Descriptor	MLogP	2.45	2.89	2.78	2.01	2.78	2.67	2.45	2.01	3.33	2.78	2.56	1.68	2.78	2.89	2.01	2.89	3.33	3.55	2.34	3.33	2.89	2.34	2.45	2.78	1.46	2.78	1.79	2.12	2.34	3	3.11	2.34	0.91	2.67	3.11	2.34	3.11	2.45	2.45	2.45	2.45	2.67	2.34	3.11	1.24	2.78	2.45	1.46
Descriptor	MOMI-R	4.75256	6.31842	5.70019	3.39252	6.07571	7.09959	7.36192	4.34971	9.25714	7.5636	6.74754	3.30975	5.83525	5.89505	4.57905	8.21837	9.6876	10.3799	4.21605	8.76846	7.52694	4.65596	5.52827	5.69081	2.64416	6.24192	3.78884	5.59033	5.10189	7.35759	7.1888	5.69107	8.55564	7.68653	9.65876	6.05133	8.64079	3.42462	5.18185	5.33182	4.86183	6.49379	5.22084	11.805	3.1237	9.91037	7.17735	5.45712
Descriptor	MOMI-XY	1.10051	1.49692	1.07425	1.4501	1.1484	1.02704	1.01014	1.05342	1.01189	1.02524	1.03446	1.60337	1.26766	1.01968	1.01702	1.0086	1.00653	1.00556	1.33031	1.00994	1.01703	1.1334	1.11219	1.0158	1.64939	1.20893	1.22565	1.19344	1.1825	1.08572	1.1631	1.01331	1.10413	1.09994	1.05926	1.14339	1.0174	1.22894	1.24495	1.33505	1.10111	1.03322	1.02067	1.08218	1.61343	1.06247	1.07539	1.80877
Descriptor	MOMI-XZ	10.3377	2.1572	5.79124	3.12516	7.66133	30.9619	74.2477	11.5311	67.5856	33.4697	24.8699	2.47729	2.75683	7.35292	17.8942	20.7703	37.3549	46.8042	1.5192	73.2313	44.1511	8.26965	8.77095	7.44869	1.66964	2.81421	5.01616	3.25245	6.27966	11.6336	4.44951	8.32387	5.06224	9.74644	15.9867	6.8606	33.058	4.58602	3.92909	3.24312	10.0501	17.8227	21.4492	10.6013	2.63019	13.5458	6.04663	2.23645
Descriptor	MOMI-YZ	9.39361	1.44109	5.39097	2.15514	6.67128	30.1468	73.502	10.9463	66.7917	32.6459	24.0414	1.54505	2.17474	7.21102	17.5948	20.5932	37.1124	46.5453	1.14199	72.5107	43.4118	7.29631	7.88618	7.33282	1.01228	2.32785	4.09264	2.72527	5.31048	10.7151	3.82555	8.21457	4.58481	8.86084	15.0924	6.00024	32.4926	3.73167	3.15604	2.42922	9.12722	17.2496	21.0148	9.7963	1.63019	12.7493	5.62273	1.23645
Descriptor	MW	148.089	202.136	196.183	93.0578	212.084	248.114	278.088	164.02	332.208	262.13	234.098	86.0368	188.12	204.151	130.099	267.22	323.282	351.314	166.099	288.258	232.196	134.073	152.12	190.136	78.0139	248.141	100.052	198.089	164.084	220.183	230.167	172.146	388.109	296.1	352.163	254.053	270.256	154.136	178.099	178.099	148.089	184.183	140.12	346.254	89.9953	344.22	334.099	263.847
Descriptor	nAtom	23	33	38	14	28	38	38	20	56	41	35	12	30	35	23	48	60	66	26	56	44	20	27	32	10	38	15	28	24	40	39	32	43	38	50	29	53	29	27	27	23	37	26	61	8	56	41	13
Descriptor	nAtomLAC	3	7	4	0	0	12	12	6	18	13	11	4	6	3	4	11	15	17	0	18	14	3	8	3	0	3	3	3	3	12	9	8	0	12	16	9	14	8	3	3	3	11	9	18	2	12	2	0
Descriptor	nAtomLC	3	9	5	0	4	13	15	7	19	14	12	6	8	5	6	11	15	17	0	19	15	4	11	5	4	8	7	14	3	16	11	12	9	13	17	10	19	11	3	3	4	13	10	23	6	24	4	0
Descriptor	nBonds	11	15	14	7	17	12	14	6	18	13	11	5	14	15	9	19	23	25	13	18	14	10	10	14	3	18	6	13	12	15	17	11	28	12	16	9	18	10	13	13	11	12	9	22	5	23	25	12
Descriptor	nBonds2	23	33	38	14	29	37	37	19	55	40	34	11	30	35	23	48	60	66	27	55	43	20	26	32	9	38	14	27	24	39	39	31	44	37	49	28	52	28	27	27	23	36	25	60	7	55	43	13
Descriptor	nBondsS	19	28	37	11	22	37	36	19	55	40	34	9	25	31	23	46	58	64	25	55	43	16	23	28	8	33	12	23	20	35	34	30	38	37	49	28	51	26	23	23	19	35	23	57	5	52	37	10
Descriptor	nBondsS2	16	25	37	8	16	37	36	19	55	40	34	9	22	28	23	46	58	64	25	55	43	13	23	25	8	30	12	23	17	35	31	30	38	37	49	28	51	26	20	20	16	35	23	57	5	52	34	7
Descriptor	nBondsS3	4	7	13	1	4	12	13	6	18	13	11	3	6	8	9	17	21	23	11	18	14	3	7	7	2	10	4	9	5	11	9	10	22	12	16	9	17	8	6	6	4	11	7	19	3	20	16	6
Descriptor	nBondsT	0	0	0	0	0	0	0	0	0	0	0	0	0	0	0	0	0	0	0	0	0	0	0	0	0	0	0	0	0	0	0	0	0	0	0	0	0	0	0	0	0	0	0	0	0	0	0	0
Descriptor	nC	10	14	13	6	14	12	12	6	18	13	11	4	13	14	7	16	20	22	10	18	14	9	10	13	2	15	5	10	10	15	16	10	11	12	16	9	17	10	11	11	10	12	9	19	2	18	16	6
Descriptor	ndCH2	1	0	0	0	0	0	0	0	0	0	0	0	0	0	0	0	0	0	0	0	0	0	0	0	0	0	1	2	1	0	0	0	0	0	0	0	0	1	1	1	0	0	0	0	0	0	0	0
Descriptor	ndsCH	1	2	1	0	0	0	0	0	0	0	0	0	2	1	0	0	0	0	0	0	0	2	3	1	0	0	1	0	1	4	2	1	0	0	0	0	0	2	1	1	1	1	3	2	0	0	0	0
Descriptor	nH	12	18	24	7	12	25	23	13	37	27	23	6	16	20	14	29	37	41	14	37	29	10	16	18	6	20	8	14	12	24	22	20	16	25	33	19	34	18	14	14	12	24	16	38	2	32	18	1
Descriptor	nHBd	0	0	0	1	0	0	1	0	0	0	0	0	0	0	0	0	0	0	0	0	0	1	0	0	0	0	0	0	1	0	0	1	8	0	0	0	0	1	1	1	0	0	0	0	2	1	2	1
Descriptor	nHBDon	0	0	0	1	0	0	1	0	0	0	0	0	0	0	0	0	0	0	0	0	0	1	0	0	0	0	0	0	1	0	0	1	8	0	0	0	0	1	1	1	0	0	0	0	2	1	2	1
Descriptor	nHBDon_Lipinski	0	0	0	2	0	0	1	0	0	0	0	0	0	0	0	0	0	0	0	0	0	1	0	0	0	0	0	0	1	0	0	1	8	0	0	0	0	1	1	1	0	0	0	0	2	1	2	1
Descriptor	nHCHnX	0	0	0	0	0	1	1	1	1	1	1	0	0	0	0	0	0	0	0	1	1	0	0	0	0	0	0	0	0	0	0	0	0	1	1	1	0	0	0	0	0	0	0	0	0	0	0	0
Descriptor	nHCsats	0	5	11	0	0	12	11	6	18	13	11	0	4	6	7	13	17	19	6	18	14	0	2	6	0	2	2	2	0	4	7	8	0	12	16	9	16	3	0	0	2	11	6	16	0	15	5	0
Descriptor	nHCsatu	1	1	1	0	0	0	1	0	0	0	0	2	1	1	0	1	1	1	1	0	0	1	5	1	0	1	0	2	1	8	1	1	2	0	0	0	1	3	1	1	1	1	3	2	0	3	3	0
Descriptor	nHdCH2	1	0	0	0	0	0	0	0	0	0	0	0	0	0	0	0	0	0	0	0	0	0	0	0	0	0	1	2	1	0	0	0	0	0	0	0	0	1	1	1	0	0	0	0	0	0	0	0
Descriptor	nHdsCH	1	2	1	0	0	0	0	0	0	0	0	0	2	1	0	0	0	0	0	0	0	2	3	1	0	0	1	0	1	4	2	1	0	0	0	0	0	2	1	1	1	1	3	2	0	0	0	0
Descriptor	nHeavyAtom	11	15	14	7	16	13	15	7	19	14	12	6	14	15	9	19	23	25	12	19	15	10	11	14	4	18	7	14	12	16	17	12	27	13	17	10	19	11	13	13	11	13	10	23	6	24	23	12
Descriptor	nHsOH	0	0	0	0	0	0	1	0	0	0	0	0	0	0	0	0	0	0	0	0	0	1	0	0	0	0	0	0	1	0	0	1	2	0	0	0	0	1	1	1	0	0	0	0	2	1	1	1
Descriptor	nO	1	1	1	0	2	0	2	0	0	0	0	2	1	1	2	2	2	2	2	0	0	1	1	1	1	3	2	4	2	1	1	2	8	0	0	0	2	1	2	2	1	1	1	3	4	6	4	1
Descriptor	nRotB	3	6	4	0	4	10	11	4	16	11	9	1	5	4	5	10	14	16	0	16	12	2	4	4	0	5	3	7	3	7	8	6	10	10	14	7	14	4	3	3	3	9	6	17	1	16	5	0
Descriptor	nsOH	0	0	0	0	0	0	1	0	0	0	0	0	0	0	0	0	0	0	0	0	0	1	0	0	0	0	0	0	1	0	0	1	2	0	0	0	0	1	1	1	0	0	0	0	2	1	1	1
Descriptor	nssCH2	1	4	6	0	1	11	11	5	17	12	10	0	3	1	5	10	14	16	2	17	13	1	2	1	0	2	1	2	1	4	6	4	3	11	15	8	12	2	1	1	2	8	5	15	0	10	1	0
Descriptor	ntN	0	0	0	0	0	0	0	0	0	0	0	0	0	0	0	0	0	0	0	0	0	0	0	0	0	0	0	0	0	0	0	0	0	0	0	0	0	0	0	0	0	0	0	0	0	0	0	0
Descriptor	ntsC	0	0	0	0	0	0	0	0	0	0	0	0	0	0	0	0	0	0	0	0	0	0	0	0	0	0	0	0	0	0	0	0	0	0	0	0	0	0	0	0	0	0	0	0	0	0	0	0
Descriptor	nX	0	0	0	0	0	1	1	1	1	1	1	0	0	0	0	0	0	0	0	1	1	0	0	0	0	0	0	0	0	0	0	0	0	1	1	1	0	0	0	0	0	0	0	0	0	0	0	5
Descriptor	PPSA-1	333.186	397.387	397.2	284.482	333.557	580.521	600.403	407.998	746.182	627.933	587.221	300.699	366.41	426.772	556.821	549.305	694.14	795.935	264.224	854.106	625.827	279.987	387.456	423.939	433.128	395.587	327.954	353.006	396.218	518.667	490.426	401.504	386.016	427.575	546.193	335.636	679.043	264.366	375.473	321.185	393.15	496.878	495.193	745.162	99.7849	594.56	427.463	81.2549
Descriptor	RHSA	0.957789	0.907918	0.902495	0.915251	0.831914	1	0.765388	1	1	1	1	0.766806	0.910985	0.911277	0.861233	0.884864	0.893712	0.911473	0.776531	1	1	0.826271	0.88016	0.911853	0.868191	0.841505	0.746703	0.838342	0.876434	0.906648	0.923197	0.835538	0.391923	1	1	1	0.884134	0.867105	0.881307	0.849962	0.885989	0.915249	0.900487	0.966481	0	0.787341	0.707093	0.848473
Descriptor	RPCG	0.0980195	0.157992	0.142826	0.21623	0.251067	0.062768	0.216987	0.111907	0.043616	0.0584877	0.0677244	0.335232	0.167673	0.139377	0.116754	0.214978	0.186127	0.174423	0.243518	0.0467195	0.0582852	0.254196	0.190486	0.145789	0.142094	0.207942	0.403483	0.207585	0.206555	0.140561	0.141638	0.21269	0.0715449	0.055268	0.0420478	0.0723219	0.201444	0.239395	0.202333	0.202375	0.172078	0.145297	0.168484	0.166903	0.308343	0.125902	0.127493	0.22126
Descriptor	RPSA	0.042211	0.0920825	0.0975051	0.0847493	0.168086	0	0.234612	0	0	0	0	0.233194	0.0890149	0.0887234	0.138767	0.115136	0.106288	0.0885272	0.223469	0	0	0.173729	0.11984	0.0881468	0.131809	0.158495	0.253297	0.161658	0.123566	0.093352	0.0768028	0.164462	0.608077	0	0	0	0.115866	0.132895	0.118693	0.150038	0.114011	0.0847508	0.0995132	0.0335192	1	0.212659	0.292907	0.151527
Descriptor	SdCH2	3.6673	0	0	0	0	0	0	0	0	0	0	0	0	0	0	0	0	0	0	0	0	0	0	0	0	0	3.20468	6.80143	3.63057	0	0	0	0	0	0	0	0	3.55943	3.67168	3.67168	0	0	0	0	0	0	0	0
Descriptor	SdsCH	1.89068	2.94972	1.09321	0	0	0	0	0	0	0	0	0	2.92194	1.01158	0	0	0	0	0	0	0	3.60648	4.65161	1.01027	0	0	1.14236	0	1.81133	7.05847	2.98576	0.967019	0	0	0	0	0	3.71211	1.83216	1.83216	0.958192	1.06655	5.34251	4.69784	0	0	0	0
Descriptor	SHBd	0	0	0	0.540694	0	0	0.714046	0	0	0	0	0	0	0	0	0	0	0	0	0	0	0.705794	0	0	0	0	0	0	0.627281	0	0	0.43694	4.97043	0	0	0	0	0.44342	0.587281	0.587281	0	0	0	0	1.94514	0.720552	0.912206	0.483558
Descriptor	SHdCH2	0.430855	0	0	0	0	0	0	0	0	0	0	0	0	0	0	0	0	0	0	0	0	0	0	0	0	0	0.542431	1.07961	0.445341	0	0	0	0	0	0	0	0	0.420035	0.438396	0.438396	0	0	0	0	0	0	0	0
Descriptor	SHsOH	0	0	0	0	0	0	0.714046	0	0	0	0	0	0	0	0	0	0	0	0	0	0	0.705794	0	0	0	0	0	0	0.627281	0	0	0.43694	1.36529	0	0	0	0	0.44342	0.587281	0.587281	0	0	0	0	1.94514	0.720552	0.552724	0.483558
Descriptor	SsBr	0	0	0	0	0	0.813412	0.759923	0.831884	0.805076	0.811599	0.815473	0	0	0	0	0	0	0	0	0	0	0	0	0	0	0	0	0	0	0	0	0	0	0	0	0	0	0	0	0	0	0	0	0	0	0	0	0
Descriptor	SsOH	0	0	0	0	0	0	8.44142	0	0	0	0	0	0	0	0	0	0	0	0	0	0	8.44077	0	0	0	0	0	0	9.25235	0	0	9.39089	17.6801	0	0	0	0	9.48877	9.43318	9.43318	0	0	0	0	14.7824	8.65689	9.40456	9.84472
Descriptor	SssCH2	0.920629	4.38649	7.27148	0	0.314055	16.4634	13.4428	7.46815	25.4617	17.963	14.9638	0	3.08955	0.841193	5.00072	12.5525	18.3744	21.3128	1.80884	25.2957	19.3009	0.106046	2.03019	0.849083	0	0.11872	0.421481	0.0649074	0.788333	4.29663	7.11162	3.48938	-2.13744	16.4859	22.4855	11.9866	15.0503	1.66968	0.79412	0.79412	1.4929	10.4372	5.15488	18.0732	0	10.6529	0.235063	0
Descriptor	StN	0	0	0	0	0	0	0	0	0	0	0	0	0	0	0	0	0	0	0	0	0	0	0	0	0	0	0	0	0	0	0	0	0	0	0	0	0	0	0	0	0	0	0	0	0	0	0	0
Descriptor	StsC	0	0	0	0	0	0	0	0	0	0	0	0	0	0	0	0	0	0	0	0	0	0	0	0	0	0	0	0	0	0	0	0	0	0	0	0	0	0	0	0	0	0	0	0	0	0	0	0
Descriptor	THSA	447.817	468.65	415.692	454.525	512.311	735.95	627.805	563.848	884.842	784.135	760.664	300.699	475.946	500.77	564.714	582.231	726.595	859.493	291.836	1049.48	764.651	376.663	477.934	504.07	433.128	472.573	353.774	417.979	478.339	625.372	610.026	400.799	283.881	550.88	672.947	457.811	723.888	315.868	461.523	387.087	477.59	538.83	567.462	865.6	0	625.807	479.883	359.487
Descriptor	TPSA	19.7359	47.5312	44.9112	42.0875	103.511	0	192.439	0	0	0	0	91.4456	46.506	48.7558	90.99	75.758	86.413	83.4787	83.9842	0	0	79.1958	65.0742	48.7273	65.7577	89.0076	120.007	80.5991	67.4398	64.3907	50.7493	78.8908	440.447	0	0	0	94.8658	48.4108	62.1572	68.3297	61.4574	49.895	62.7105	30.0205	292.217	169.029	198.787	64.2001
Descriptor	VAdjMat	4.45943	4.90689	4.80735	3.80735	5	4.70044	4.90689	3.80735	5.24793	4.80735	4.58496	3.58496	4.80735	4.90689	4.16993	5.24793	5.52356	5.64386	4.58496	5.24793	4.90689	4.32193	4.45943	4.80735	3	5.16993	3.80735	4.80735	4.58496	5	5.08746	4.58496	5.75489	4.70044	5.08746	4.32193	5.24793	4.45943	4.70044	4.70044	4.45943	4.70044	4.32193	5.52356	3.58496	5.58496	5.52356	4.58496
Descriptor	WK.unity	0.393299	0.198995	0.319404	0.220074	0.390095	0.455864	0.454934	0.365821	0.478821	0.461428	0.448401	0.324825	0.246291	0.347999	0.420695	0.447616	0.467462	0.473394	0.0560152	0.478889	0.466704	0.349371	0.351831	0.352891	0.228733	0.255499	0.374226	0.22974	0.359093	0.395958	0.349077	0.361458	0.338831	0.42325	0.458704	0.357325	0.465365	0.253373	0.278706	0.237716	0.37139	0.418461	0.42345	0.405246	0.262757	0.448905	0.389789	0.164403
Descriptor	Wlambda1.mass	0.777234	0.621485	1.15728	0.958916	10.5641	29.9841	38.4397	10.1338	61.8192	34.3076	25.5694	1.68426	0.631105	10.229	8.83716	30.07	50.9659	0.499424	0.739279	52.4875	32.9832	6.40486	0.0690501	9.55674	0.195242	6.90964	3.54063	6.00175	6.90711	0.0707217	0.61156	9.91806	17.656	0.123041	0.127146	16.5432	38.048	2.71554	1.65623	5.51263	0.814026	17.3813	12.0745	48.6004	0	0.297507	13.5014	4.19652
Descriptor	Wlambda3.unity	9.59904	6.98706	8.52786	3.08279	12.8218	21.4933	21.4085	6.00822	46.5227	24.97	18.2525	3.40302	7.12455	10.786	9.90236	30.2233	49.0074	59.9667	2.30379	46.3999	28.7517	7.15485	9.35013	10.3086	2.06442	9.44772	5.32107	7.11306	9.13399	18.0379	13.842	9.54659	17.8504	17.7777	32.9902	9.2821	39.0319	2.9572	7.26775	6.59166	8.3297	16.1115	11.7036	41.0039	2.01201	39.3353	17.1365	3.34561
Descriptor	Wnu2.unity	0.129803	0.304952	0.1523	0.35374	0.1426	0.0373177	0.0402287	0.10397	0.0177838	0.0326727	0.0438345	0.173069	0.236839	0.115082	0.0663674	0.0471785	0.0292935	0.0240728	0.323151	0.0176657	0.027933	0.192128	0.171494	0.104239	0.258573	0.267414	0.134677	0.279928	0.175923	0.123288	0.144199	0.119951	0.155017	0.0729633	0.0387537	0.138298	0.0291091	0.265707	0.246308	0.298494	0.151034	0.0751769	0.0606364	0.107311	0.316324	0.0516404	0.0929718	0.447463
Descriptor	WPSA-1	155.782	205.124	182.952	141.277	205.411	427.235	492.477	230.049	660.253	492.384	446.678	117.918	191.432	234.522	365.11	361.437	564.342	750.545	99.3009	896.365	478.539	127.635	210.392	234.352	216.081	222.154	155.378	176.001	216.247	357.757	324.061	192.598	279.603	235.543	367.559	153.658	555.969	96.3031	196.628	146.273	211.927	292.525	312.057	667.383	29.1588	472.578	290.106	34.4267
Descriptor	WT.eneg	11.0987	11.7088	11.3259	4.86014	14.7043	22.9672	23.7574	7.38424	48.102	26.4664	19.7136	4.30903	10.7579	13.6488	10.9551	32.6094	51.624	62.7062	5.70361	48.0866	30.3329	9.00654	11.7928	12.9259	3.23596	13.8101	6.22471	10.8059	11.1134	21.1839	17.2652	11.8282	22.8729	19.792	34.9022	11.4528	41.0092	4.38599	10.2095	10.1097	10.1706	18.3159	13.212	47.9	2.95992	42.2572	19.5732	6.43147
Descriptor	WT.mass	8.16402	10.4197	10.2587	3.04875	12.2221	30.9034	38.968	10.796	62.7231	35.2886	26.5301	2.79846	9.12242	11.7292	9.34806	31.5223	52.32	64.3627	4.61539	53.2205	33.7505	7.28956	10.8113	10.9461	2.22544	10.3159	4.55257	8.47584	8.19484	20.4768	15.422	11.2354	21.7421	28.8679	48.1201	18.3731	39.2484	3.44971	7.56893	7.81319	8.55387	18.3778	12.65	53.3308	2.56424	40.8377	16.0322	7.76982
Descriptor	WT.polar	9.47234	10.708	10.2684	3.83107	14.0495	23.5329	24.7597	7.59015	49.3295	27.1114	20.161	3.63851	9.70462	11.9105	10.4063	31.3947	50.2652	61.2855	4.69023	48.0743	30.1843	7.59156	10.56	11.2175	2.55578	12.1788	5.68005	10.3036	9.52214	19.7081	16.3486	10.904	21.3826	21.5175	37.2892	12.8977	39.5426	3.89806	8.73806	8.57948	8.59382	17.266	12.0721	46.3589	2.34462	41.0216	18.9032	6.27684
Descriptor	WT.unity	11.1912	11.6712	11.2326	4.91857	15.0233	22.8372	22.7771	7.31733	47.8746	26.3238	19.601	4.44007	10.7667	13.5276	11.0732	32.4928	51.23	62.1722	5.64626	47.7438	30.0874	8.95295	11.6521	12.824	3.23419	14.0174	6.39321	11.1202	11.247	20.9432	17.3291	11.7096	22.7363	19.8044	34.9126	11.4627	40.9216	4.40608	10.3097	10.1365	10.0537	18.0768	13.034	46.9334	2.94293	42.211	20.0885	6.05499
Descriptor	WT.volume	9.13191	10.5594	10.1329	3.62972	13.7452	23.0434	24.629	7.29562	48.613	26.5887	19.7108	3.43309	9.51678	11.6838	10.2064	31.2536	50.3344	61.4658	4.55841	47.5925	29.7919	7.39599	10.4366	10.9853	2.60942	11.7528	5.4593	9.99	9.16871	19.6117	16.1372	10.8198	21.1731	20.2097	35.5696	11.8178	39.3193	3.78732	8.42008	8.30434	8.40888	17.2465	11.9916	45.7157	2.30568	40.8372	18.567	5.92514
Descriptor	WTPT-1	21.5783	29.5504	27.1786	13.6768	32.4058	24.8285	28.6616	12.8338	36.8284	26.8285	22.8286	10.5236	27.5491	29.0176	17.1238	37.133	45.1331	49.1331	23.6303	36.8284	28.8284	19.7045	20.4861	27.2465	6.73205	34.7355	12.6654	26.1457	23.4273	30.3055	33.5514	22.2565	53.2571	24.8285	32.8284	18.8291	36.4841	20.2549	25.2672	25.2685	21.5622	24.6551	18.8291	44.432	10.5236	45.95	46.2196	22.8975
Descriptor	WTPT-4	2.77655	2.46925	2.43864	0	5.57438	0	4.76404	0	0	0	0	4.65071	2.46493	2.40605	5.69198	5.50571	5.50583	5.50583	5.03709	0	0	2.42377	2.40441	2.40603	2.24402	7.84907	5.19863	10.7818	5.3045	2.40577	2.47248	4.75594	20.1283	0	0	0	5.34867	2.40001	5.29551	5.30096	2.42433	2.39788	2.4126	7.59099	9.30142	15.5917	9.97501	2.48429
Descriptor	Zagreb	48	64	66	30	76	46	56	22	70	50	42	22	60	72	38	86	102	110	72	70	54	42	42	64	12	86	24	58	54	64	72	50	134	46	62	34	74	46	60	60	48	48	34	92	22	100	126	60
[B]
FingerPrint	SubFP79	0	0	0	0	0	0	0	0	0	0	0	0	0	0	0	0	0	0	0	0	0	0	0	0	0	0	0	0	0	0	0	0	0	0	0	0	0	0	0	0	0	0	0	0	0	0	0	0
FingerPrint	SubFP83	0	0	0	0	0	0	0	0	0	0	0	0	0	0	0	0	0	0	0	0	0	0	0	0	0	0	0	0	0	0	0	0	0	0	0	0	0	0	0	0	0	0	0	0	0	0	0	0
FingerPrint	SubFP84	0	0	0	0	0	0	1	0	0	0	0	0	0	0	0	0	0	0	0	0	0	0	0	0	0	0	0	0	0	0	0	0	0	0	0	0	0	0	0	0	0	0	0	0	1	1	1	0
FingerPrint	SubFP85	0	0	0	0	1	0	0	0	0	0	0	0	0	0	0	0	0	0	0	0	0	0	0	0	0	1	1	1	0	0	0	0	0	0	0	0	1	0	0	0	0	0	0	0	0	1	0	0
FingerPrint	SubFP96	0	0	0	0	0	0	0	0	0	0	0	0	0	0	0	0	0	0	0	0	0	0	0	0	0	0	0	0	0	0	0	0	0	0	0	0	0	0	0	0	0	0	0	0	0	0	1	0
FingerPrint	SubFP137	0	1	0	0	1	0	0	0	0	0	0	0	1	0	0	0	0	0	0	0	0	0	1	0	0	1	0	0	0	1	1	0	0	0	0	0	0	0	0	0	0	0	0	0	0	0	0	0
FingerPrint	SubFP143	0	0	0	0	0	0	0	0	0	0	0	0	0	0	0	0	0	0	0	0	0	0	0	0	0	0	0	0	0	0	0	0	1	0	0	0	0	0	0	0	0	0	0	0	0	0	0	0
FingerPrint	SubFP171	0	0	0	0	0	0	0	0	0	0	0	0	0	0	0	0	0	0	0	0	0	0	0	0	0	0	0	0	0	0	0	0	0	0	0	0	0	0	0	0	0	0	0	0	0	0	0	1
FingerPrint	SubFP224	0	0	0	0	0	0	0	0	0	0	0	0	0	0	0	0	0	0	0	0	0	0	0	0	0	0	0	0	0	0	0	0	0	0	0	0	0	0	0	0	0	0	0	0	0	0	0	0
FingerPrint	SubFP296	0	0	0	0	0	0	0	0	0	0	0	0	0	0	0	0	0	0	0	0	0	0	0	0	0	0	0	0	0	0	0	0	0	0	0	0	0	0	0	0	0	0	0	0	0	0	0	0
FingerPrint	SubFP298	0	0	0	0	0	0	0	0	0	0	0	0	0	0	0	0	0	0	0	0	0	0	0	0	0	0	0	0	0	0	0	0	0	0	0	0	0	0	0	0	0	0	0	0	0	0	0	0
[C]
FingerPrint	SubFP8	0	0	0	0	0	0	0	0	0	0	0	0	0	0	0	0	0	0	0	1	1	0	0	0	0	0	0	0	0	0	0	0	0	0	0	0	0	0	0	0	0	0	0	0	0	0	0	0
FingerPrint	SubFP9	0	0	0	0	0	0	0	0	0	0	0	0	0	0	0	0	0	0	0	0	0	0	0	0	0	0	0	0	0	0	0	0	0	0	0	0	0	0	0	0	0	0	0	0	0	0	0	0
FingerPrint	SubFP10	0	0	0	0	0	1	1	1	1	1	1	0	0	0	0	0	0	0	0	0	0	0	0	0	0	0	0	0	0	0	0	0	0	0	0	0	0	0	0	0	0	0	0	0	0	0	0	0
FingerPrint	SubFP11	0	0	0	0	0	0	0	0	0	0	0	0	0	0	0	0	0	0	0	0	0	0	0	0	0	0	0	0	0	0	0	0	0	1	1	1	0	0	0	0	0	0	0	0	0	0	0	0
FingerPrint	SubFP16	0	0	0	0	0	0	0	0	0	0	0	0	0	0	1	0	0	0	0	0	0	0	0	0	0	0	0	0	0	0	0	0	0	0	0	0	0	0	0	0	0	0	0	0	0	0	0	0
FingerPrint	SubFP18	1	0	0	0	0	0	0	0	0	0	0	0	0	0	0	0	0	0	0	0	0	0	0	0	0	0	0	0	1	0	0	0	0	0	0	0	0	0	1	1	0	0	0	0	0	0	0	0
FingerPrint	SubFP23	0	0	0	0	0	0	0	0	0	0	0	0	0	0	0	0	0	0	0	0	0	0	0	0	0	0	0	0	0	0	0	0	0	0	0	0	0	0	0	0	0	0	0	0	0	0	0	0
FingerPrint	SubFP32	0	0	0	0	0	0	0	0	0	0	0	0	0	0	0	0	0	0	0	0	0	0	0	0	0	0	0	0	0	0	0	0	0	0	0	0	0	0	0	0	0	0	0	0	0	0	0	0
FingerPrint	SubFP48	0	1	1	0	0	0	0	0	0	0	0	0	1	1	0	0	0	0	0	0	0	0	1	1	0	0	0	0	0	1	1	1	0	0	0	0	0	0	0	0	1	1	1	0	0	0	0	0
FingerPrint	SubFP49	0	0	0	0	0	0	0	0	0	0	0	1	0	0	0	0	0	0	1	0	0	0	0	0	0	1	0	0	0	0	0	0	0	0	0	0	0	0	0	0	0	0	0	0	0	0	0	0
FingerPrint	SubFP52	0	0	0	0	0	0	0	0	0	0	0	0	0	0	0	0	0	0	0	0	0	0	0	0	0	0	0	0	0	0	0	0	0	0	0	0	0	0	0	0	0	0	0	0	0	0	0	0
FingerPrint	SubFP83	0	0	0	0	0	0	0	0	0	0	0	0	0	0	0	0	0	0	0	0	0	0	0	0	0	0	0	0	0	0	0	0	0	0	0	0	0	0	0	0	0	0	0	0	0	0	0	0
FingerPrint	SubFP85	0	0	0	0	1	0	0	0	0	0	0	0	0	0	0	0	0	0	0	0	0	0	0	0	0	1	1	1	0	0	0	0	0	0	0	0	1	0	0	0	0	0	0	0	0	1	0	0
FingerPrint	SubFP87	0	0	0	0	0	0	0	0	0	0	0	0	0	0	0	0	0	0	0	0	0	0	0	0	0	0	0	0	0	0	0	0	0	0	0	0	0	0	0	0	0	0	0	0	0	0	0	0
FingerPrint	SubFP88	0	1	1	0	1	0	1	0	0	0	0	0	1	1	0	1	1	1	0	0	0	0	1	1	0	1	1	1	0	1	1	1	1	0	0	0	1	0	0	0	1	1	1	0	1	1	1	0
FingerPrint	SubFP98	0	0	0	0	0	0	0	0	0	0	0	0	0	0	0	0	0	0	0	0	0	0	0	0	0	0	0	0	0	0	0	0	0	0	0	0	0	0	0	0	0	0	0	0	0	0	0	0
FingerPrint	SubFP100	0	0	0	0	0	0	0	0	0	0	0	0	0	0	0	0	0	0	0	0	0	0	0	0	0	0	0	0	0	0	0	0	0	0	0	0	0	0	0	0	0	0	0	0	0	0	1	0
FingerPrint	SubFP163	0	0	0	0	0	0	0	0	0	0	0	0	0	0	0	0	0	0	0	0	0	0	0	0	0	0	0	0	0	0	0	0	0	0	0	0	0	0	0	0	0	0	0	0	0	0	0	0
FingerPrint	SubFP165	0	0	0	0	0	0	0	0	0	0	0	0	0	0	0	0	0	0	0	0	0	0	0	0	0	0	0	0	0	0	0	0	0	0	0	0	0	0	0	0	0	0	0	0	0	0	0	0
FingerPrint	SubFP169	0	0	0	0	0	0	0	0	0	0	0	0	0	0	0	0	0	0	0	0	0	0	0	0	0	0	0	0	1	0	0	0	0	0	0	0	0	0	1	1	0	0	0	0	0	0	0	1
FingerPrint	SubFP170	0	0	0	0	0	0	0	0	0	0	0	0	0	0	0	0	0	0	0	0	0	0	0	0	0	0	0	0	0	0	0	0	0	0	0	0	0	0	0	0	0	0	0	0	0	0	0	0
FingerPrint	SubFP171	0	0	0	0	0	0	0	0	0	0	0	0	0	0	0	0	0	0	0	0	0	0	0	0	0	0	0	0	0	0	0	0	0	0	0	0	0	0	0	0	0	0	0	0	0	0	0	1
FingerPrint	SubFP172	0	0	0	0	0	0	0	0	0	0	0	0	0	0	0	0	0	0	0	0	0	0	0	0	0	0	0	0	0	0	0	0	0	0	0	0	0	0	0	0	0	0	0	0	0	0	0	0
FingerPrint	SubFP173	0	0	0	0	0	0	0	0	0	0	0	0	0	0	0	0	0	0	0	0	0	0	0	0	0	0	0	0	0	0	0	0	0	0	0	0	0	0	0	0	0	0	0	0	0	0	0	0
FingerPrint	SubFP174	0	0	0	0	0	0	0	0	0	0	0	0	0	0	0	0	0	0	0	0	0	0	0	0	0	0	0	0	0	0	0	0	0	0	0	0	0	0	0	0	0	0	0	0	0	0	0	0
FingerPrint	SubFP189	0	0	0	0	0	0	0	0	0	0	0	0	0	0	0	0	0	0	0	0	0	0	0	0	0	0	0	0	0	0	0	0	0	0	0	0	0	0	0	0	0	0	0	0	0	0	0	0
FingerPrint	SubFP195	0	0	0	0	0	0	0	0	0	0	0	0	0	0	0	0	0	0	0	0	0	0	0	0	0	0	0	0	0	0	0	0	0	0	0	0	0	0	0	0	0	0	0	0	0	0	0	0
FingerPrint	SubFP205	0	0	0	0	0	0	0	0	0	0	0	0	0	0	0	0	0	0	0	0	0	0	0	0	0	0	0	0	0	0	0	0	0	0	0	0	0	0	0	0	0	0	0	0	0	0	0	0
FingerPrint	SubFP209	0	0	0	0	0	0	0	0	0	0	0	0	0	0	0	0	0	0	0	0	0	0	0	0	0	0	0	0	0	0	0	0	0	0	0	0	0	0	0	0	0	0	0	0	0	0	0	0
FingerPrint	SubFP276	0	0	0	0	0	0	0	0	0	0	0	0	0	0	1	0	0	0	0	0	0	0	0	0	0	0	0	0	0	0	0	0	0	0	0	0	0	0	0	0	0	0	0	0	0	0	0	0
FingerPrint	SubFP279	0	0	0	0	0	0	0	0	0	0	0	0	0	0	1	0	0	0	0	0	0	0	0	0	0	0	0	0	0	0	0	0	0	0	0	0	0	0	0	0	0	0	0	0	0	0	0	0
FingerPrint	SubFP291	0	0	0	0	0	0	0	0	0	0	0	0	0	0	0	0	0	0	0	0	0	0	0	0	0	0	0	0	0	0	0	0	0	0	0	0	0	0	0	0	0	0	0	0	0	0	0	0
FingerPrint	SubFP295	1	1	1	1	1	0	1	0	0	0	0	1	1	1	1	1	1	1	1	0	0	1	1	1	1	1	1	1	1	1	1	1	1	0	0	0	1	1	1	1	1	1	1	1	1	1	1	1
FingerPrint	SubFP296	0	0	0	0	0	0	0	0	0	0	0	0	0	0	0	0	0	0	0	0	0	0	0	0	0	0	0	0	0	0	0	0	0	0	0	0	0	0	0	0	0	0	0	0	0	0	0	0
FingerPrint	SubFP298	0	0	0	0	0	0	0	0	0	0	0	0	0	0	0	0	0	0	0	0	0	0	0	0	0	0	0	0	0	0	0	0	0	0	0	0	0	0	0	0	0	0	0	0	0	0	0	0
FingerPrint	SubFP303	0	1	0	0	0	0	0	0	0	0	0	0	1	0	0	0	0	0	0	0	0	0	1	0	0	0	1	1	0	1	1	0	0	0	0	0	0	0	0	0	0	0	0	0	0	0	0	0
[truncated: 176 more columns]

## Sheet: Table F
PW-1: Assigned values for building workflow							PW-2: Assigned values for building models
2C2RF	3C2RF	4C2RF	Similarity Information	Sub-structure Pattern	CLASSIFICATION		2C4RF	3C2RF	4C2RF	Similarity Information	Sub-structure Pattern	CLASSIFICATION
1	-1	-1	1	1	S		1	-1	-1	1	1	S
1	1	-1	1	1	S		1	1	-1	1	1	S
1	-1	-1	1	1	S		1	-1	-1	1	1	S	Assigned values for building prediction workflows
1	1	1	1	-1	S		1	1	1	1	-1	S	1	For sensitizers from all models
1	1	1	1	1	S		1	1	1	1	1	S	-1	For non-sensitizers from all models
1	-1	-1	1	1	S		1	-1	-1	1	1	S	1, -1 and 0	For highest similarity with sensitizers, non-sensitizers and with both sensitizers and non-sensitizers respectively
1	1	1	1	1	S		1	1	1	1	1	S	0	If no similar molecule found in parent dataset
1	-1	-1	1	1	S		1	-1	-1	1	1	S	1	If sub-structure associated with skin sensitization reaction mechanism found
1	1	-1	1	1	S		1	1	-1	1	1	S	-1	If sub-structure associated with skin sensitization reaction mechanism not found
1	-1	-1	1	1	S		1	-1	-1	1	1	S
1	1	-1	1	1	S		1	1	-1	1	1	S	For MLP and SMO methods, default parameters were used with 'training set' option for building workflows
1	1	-1	1	1	S		1	1	-1	1	1	S
1	-1	1	1	-1	S		1	-1	1	1	-1	S
1	-1	-1	1	1	S		1	-1	-1	1	1	S
1	-1	1	1	1	S		1	-1	1	1	1	S
1	1	-1	1	1	S		1	1	-1	1	1	S
1	1	-1	1	1	S		1	1	-1	1	1	S
1	-1	-1	1	1	S		1	-1	-1	1	1	S
1	1	-1	1	1	S		1	1	-1	1	1	S
1	-1	-1	1	1	S		1	-1	-1	1	1	S
1	-1	-1	1	1	S		1	-1	-1	1	1	S
1	1	-1	1	-1	S		1	1	-1	1	-1	S
1	-1	-1	1	1	S		1	-1	-1	1	1	S
1	-1	-1	1	1	S		1	-1	-1	1	1	S
1	-1	1	1	1	S		1	-1	1	1	1	S
1	1	-1	1	1	S		1	1	-1	1	1	S
1	1	1	1	1	S		1	1	1	1	1	S
1	-1	1	1	1	S		1	-1	1	1	1	S
1	1	-1	1	1	S		1	1	-1	1	1	S
1	1	-1	1	-1	S		1	1	-1	1	-1	S
1	-1	1	1	1	S		1	-1	1	1	1	S
1	-1	-1	1	1	S		1	-1	-1	1	1	S
1	1	1	1	1	S		1	1	1	1	1	S
1	1	-1	1	1	S		1	1	-1	1	1	S
1	-1	-1	1	1	S		1	-1	-1	1	1	S
1	-1	-1	1	1	S		1	-1	-1	1	1	S
1	-1	-1	1	1	S		1	-1	-1	1	1	S
1	-1	-1	1	1	S		1	-1	-1	1	1	S
1	1	-1	1	1	S		1	1	-1	1	1	S
1	-1	-1	1	1	S		1	-1	-1	1	1	S
1	-1	-1	1	1	S		1	-1	-1	1	1	S
1	-1	-1	1	1	S		1	-1	-1	1	1	S
1	-1	-1	1	1	S		1	-1	-1	1	1	S
1	-1	-1	1	-1	S		1	-1	-1	1	-1	S
1	1	-1	1	1	S		1	1	-1	1	1	S
1	-1	1	1	1	S		1	-1	1	1	1	S
1	-1	-1	1	1	S		1	-1	-1	1	1	S
1	-1	-1	1	1	S		1	-1	-1	1	1	S
1	-1	-1	1	1	S		1	-1	-1	1	1	S
1	1	1	1	-1	S		1	1	1	1	-1	S
1	1	1	1	1	S		1	1	1	1	1	S
1	1	1	1	1	S		1	1	1	1	1	S
1	1	-1	1	1	S		1	1	-1	1	1	S
1	-1	-1	1	1	S		1	-1	-1	1	1	S
1	-1	-1	1	1	S		1	-1	-1	1	1	S
1	-1	-1	1	1	S		1	-1	-1	1	1	S
1	1	-1	1	1	S		1	1	-1	1	1	S
1	-1	1	1	1	S		1	-1	1	1	1	S
1	-1	-1	1	1	S		1	-1	-1	1	1	S
1	-1	-1	1	1	S		1	-1	-1	1	1	S
1	-1	-1	1	-1	S		1	-1	-1	1	-1	S
1	-1	-1	1	-1	S		1	-1	-1	1	-1	S
1	-1	-1	1	-1	S		1	-1	-1	1	-1	S
1	-1	-1	1	1	S		1	-1	-1	1	1	S
1	1	1	1	-1	S		1	1	1	1	-1	S
1	-1	-1	1	1	S		1	-1	-1	1	1	S
1	-1	-1	1	1	S		1	-1	-1	1	1	S
1	1	1	1	1	S		1	1	1	1	1	S
1	1	-1	1	1	S		1	1	-1	1	1	S
1	-1	-1	1	-1	S		1	-1	-1	1	-1	S
1	-1	-1	1	1	S		1	-1	-1	1	1	S
1	-1	1	1	1	S		1	-1	1	1	1	S
1	-1	-1	1	1	S		1	-1	-1	1	1	S
1	-1	-1	1	1	S		1	-1	-1	1	1	S
1	-1	-1	1	1	S		1	-1	-1	1	1	S
1	-1	-1	1	1	S		1	-1	-1	1	1	S
1	-1	-1	1	-1	S		1	-1	-1	1	-1	S
1	1	-1	1	1	S		1	1	-1	1	1	S
1	-1	-1	1	-1	S		1	-1	-1	1	-1	S
1	-1	-1	1	-1	S		1	-1	-1	1	-1	S
1	-1	-1	1	-1	S		1	-1	-1	1	-1	S
1	1	-1	1	1	S		1	1	-1	1	1	S
1	-1	-1	1	1	S		1	-1	-1	1	1	S
1	-1	-1	1	1	S		1	-1	-1	1	1	S
1	-1	-1	1	-1	S		1	-1	-1	1	-1	S
1	1	1	1	1	S		1	1	1	1	1	S
1	-1	-1	1	1	S		1	-1	-1	1	1	S
1	1	-1	1	-1	S		1	1	-1	1	-1	S
1	-1	-1	1	1	S		1	-1	-1	1	1	S
1	-1	1	1	-1	S		1	-1	1	1	-1	S
1	-1	-1	1	-1	S		1	-1	-1	1	-1	S
1	1	1	1	1	S		1	1	1	1	1	S
1	-1	-1	1	-1	S		1	-1	-1	1	-1	S
1	1	1	1	1	S		1	1	1	1	1	S
1	1	1	1	1	S		1	1	1	1	1	S
1	-1	-1	1	-1	S		1	-1	-1	1	-1	S
1	-1	1	1	-1	S		1	-1	1	1	-1	S
1	1	1	1	-1	S		1	1	1	1	-1	S
1	-1	-1	1	-1	S		1	-1	-1	1	-1	S
1	1	-1	1	-1	S		1	1	-1	1	-1	S
1	1	-1	1	1	S		1	1	-1	1	1	S
1	1	1	1	-1	S		1	1	1	1	-1	S
1	1	-1	1	1	S		1	1	-1	1	1	S
1	-1	-1	1	-1	S		1	-1	-1	1	-1	S
1	-1	-1	1	-1	S		1	-1	-1	1	-1	S
1	1	-1	1	1	S		1	1	-1	1	1	S
1	1	1	1	1	S		1	1	1	1	1	S
1	-1	1	1	1	S		1	-1	1	1	1	S
1	-1	-1	1	1	S		1	-1	-1	1	1	S
1	-1	1	1	1	S		1	-1	1	1	1	S
1	-1	-1	1	1	S		1	-1	-1	1	1	S
1	-1	-1	1	-1	S		1	-1	-1	1	-1	S
1	-1	-1	1	-1	S		1	-1	-1	1	-1	S
1	-1	-1	1	-1	S		1	-1	-1	1	-1	S
1	1	1	1	-1	S		1	1	1	1	-1	S
1	-1	-1	1	1	S		1	-1	-1	1	1	S
1	1	1	1	1	S		1	1	1	1	1	S
1	1	-1	1	1	S		1	1	-1	1	1	S
1	-1	1	1	1	S		1	-1	1	1	1	S
1	1	1	1	-1	S		1	1	1	1	-1	S
1	-1	-1	1	1	S		1	-1	-1	1	1	S
1	1	1	1	-1	S		1	1	1	1	-1	S
1	1	1	1	-1	S		1	1	1	1	-1	S
1	1	-1	1	1	S		1	1	-1	1	1	S
1	-1	-1	1	1	S		1	-1	-1	1	1	S
1	-1	-1	1	1	S		1	-1	-1	1	1	S
1	-1	1	1	1	S		1	-1	1	1	1	S
1	1	1	1	1	S		1	1	1	1	1	S
1	-1	-1	1	1	S		1	-1	-1	1	1	S
1	1	1	1	1	S		1	1	1	1	1	S
1	1	1	1	1	S		1	1	1	1	1	S
1	1	1	1	1	S		1	1	1	1	1	S
1	-1	-1	1	1	S		1	-1	-1	1	1	S
1	1	1	1	1	S		1	1	1	1	1	S
1	-1	-1	1	-1	S		1	-1	-1	1	-1	S
1	1	1	1	1	S		1	1	1	1	1	S
1	-1	-1	1	1	S		1	-1	-1	1	1	S
1	1	1	1	1	S		1	1	1	1	1	S
1	1	-1	1	-1	S		1	1	-1	1	-1	S
1	-1	-1	1	1	S		1	-1	-1	1	1	S
1	-1	-1	1	1	S		1	-1	-1	1	1	S
1	-1	1	1	1	S		1	-1	1	1	1	S
1	1	1	1	1	S		1	1	1	1	1	S
1	1	1	1	1	S		1	1	1	1	1	S
1	-1	1	1	-1	S		1	-1	1	1	-1	S
1	-1	-1	1	1	S		1	-1	-1	1	1	S
1	1	1	1	1	S		1	1	1	1	1	S
1	1	1	1	1	S		1	1	1	1	1	S
1	-1	-1	1	1	S		1	-1	-1	1	1	S
1	1	-1	1	1	S		1	1	-1	1	1	S
1	-1	-1	1	1	S		1	-1	-1	1	1	S
1	1	1	1	-1	S		1	1	1	1	-1	S
1	1	-1	1	1	S		1	1	-1	1	1	S
1	1	-1	1	-1	S		1	1	-1	1	-1	S
1	1	1	1	1	S		1	1	1	1	1	S
1	1	-1	1	-1	S		1	1	-1	1	-1	S
1	1	-1	1	-1	S		1	1	-1	1	-1	S
1	1	1	1	1	S		1	1	1	1	1	S
1	-1	-1	1	-1	S		1	-1	-1	1	-1	S
1	-1	-1	1	1	S		1	-1	-1	1	1	S
1	-1	-1	1	1	S		1	-1	-1	1	1	S
1	-1	-1	1	-1	S		1	-1	-1	1	-1	S
1	1	1	1	1	S		1	1	1	1	1	S
1	1	1	1	-1	S		1	1	1	1	-1	S
1	1	-1	1	-1	S		1	1	-1	1	-1	S
1	-1	-1	1	1	S		1	-1	-1	1	1	S
1	1	-1	1	1	S		1	1	-1	1	1	S
1	-1	-1	1	-1	S		1	-1	-1	1	-1	S
1	-1	1	1	-1	S		1	-1	1	1	-1	S
1	1	-1	1	1	S		1	1	-1	1	1	S
1	-1	-1	1	-1	S		1	-1	-1	1	-1	S
1	-1	-1	1	-1	S		1	-1	-1	1	-1	S
1	-1	-1	1	-1	S		1	-1	-1	1	-1	S
1	-1	-1	1	1	S		1	-1	-1	1	1	S
1	1	1	1	-1	S		1	1	1	1	-1	S
1	1	-1	1	-1	S		1	1	-1	1	-1	S
1	-1	-1	1	1	S		1	-1	-1	1	1	S
1	1	1	1	1	S		1	1	1	1	1	S
1	-1	1	1	1	S		1	-1	1	1	1	S
1	-1	1	1	1	S		1	-1	1	1	1	S
1	1	-1	1	-1	S		1	1	-1	1	-1	S
1	1	-1	1	1	S		1	1	-1	1	1	S
1	-1	-1	1	1	S		1	-1	-1	1	1	S
1	-1	-1	1	-1	S		1	-1	-1	1	-1	S
1	-1	-1	1	1	S		1	-1	-1	1	1	S
1	-1	1	1	-1	S		1	-1	1	1	-1	S
1	-1	1	1	-1	S		1	-1	1	1	-1	S
1	1	1	1	-1	S		1	1	1	1	-1	S
1	1	-1	1	-1	S		1	1	-1	1	-1	S
1	-1	1	1	1	S		1	-1	1	1	1	S
1	1	-1	1	1	S		1	1	-1	1	1	S
1	-1	-1	1	-1	S		1	-1	-1	1	-1	S
1	1	-1	1	1	S		1	1	-1	1	1	S
1	1	-1	1	1	S		1	1	-1	1	1	S
1	1	1	1	1	S		1	1	1	1	1	S
1	-1	1	1	1	S		1	-1	1	1	1	S
1	-1	-1	1	1	S		1	-1	-1	1	1	S
1	-1	-1	1	1	S		1	-1	-1	1	1	S
1	-1	-1	1	-1	S		1	-1	-1	1	-1	S
1	1	-1	1	1	S		1	1	-1	1	1	S
1	-1	-1	1	-1	S		1	-1	-1	1	-1	S
1	-1	-1	1	1	S		1	-1	-1	1	1	S
1	-1	-1	1	1	S		1	-1	-1	1	1	S
1	1	-1	1	1	S		1	1	-1	1	1	S
1	1	-1	1	1	S		1	1	-1	1	1	S
1	1	-1	1	-1	S		1	1	-1	1	-1	S
1	-1	1	1	1	S		1	-1	1	1	1	S
1	-1	-1	1	1	S		1	-1	-1	1	1	S
1	-1	-1	1	-1	S		1	-1	-1	1	-1	S
1	1	1	1	-1	S		1	1	1	1	-1	S
1	-1	-1	1	-1	S		1	-1	-1	1	-1	S
1	-1	-1	1	-1	S		1	-1	-1	1	-1	S
1	-1	-1	1	-1	S		1	-1	-1	1	-1	S
1	-1	-1	1	1	S		1	-1	-1	1	1	S
1	1	-1	1	1	S		1	1	-1	1	1	S
1	-1	-1	1	-1	S		1	-1	-1	1	-1	S
1	-1	1	1	1	S		1	-1	1	1	1	S
1	-1	1	1	1	S		1	-1	1	1	1	S
1	1	-1	1	1	S		1	1	-1	1	1	S
1	1	-1	1	-1	S		1	1	-1	1	-1	S
1	-1	1	1	1	S		1	-1	1	1	1	S
1	-1	-1	1	1	S		1	-1	-1	1	1	S
1	1	-1	1	-1	S		1	1	-1	1	-1	S
1	-1	1	1	1	S		1	-1	1	1	1	S
1	-1	1	1	1	S		1	-1	1	1	1	S
1	1	-1	1	1	S		1	1	-1	1	1	S
1	-1	-1	1	1	S		1	-1	-1	1	1	S
1	-1	1	1	-1	S		1	-1	1	1	-1	S
1	1	-1	1	-1	S		1	1	-1	1	-1	S
1	1	-1	1	1	S		1	1	-1	1	1	S
1	1	-1	1	1	S		1	1	-1	1	1	S
1	1	-1	1	1	S		1	1	-1	1	1	S
-1	1	1	1	1	S		-1	1	1	1	1	S
-1	1	-1	1	1	S		-1	1	-1	1	1	S
-1	1	-1	1	-1	S		-1	1	-1	1	-1	S
-1	1	-1	1	1	S		-1	1	-1	1	1	S
1	1	1	1	1	S		1	1	1	1	1	S
-1	1	-1	1	1	S		-1	1	-1	1	1	S
-1	1	1	1	1	S		-1	1	1	1	1	S
-1	1	1	1	1	S		-1	1	1	1	1	S
-1	1	1	1	1	S		-1	1	1	1	1	S
-1	1	1	1	1	S		-1	1	1	1	1	S
-1	1	-1	1	1	S		-1	1	-1	1	1	S
-1	1	1	1	1	S		-1	1	1	1	1	S
-1	1	1	1	1	S		-1	1	1	1	1	S
-1	1	1	1	1	S		-1	1	1	1	1	S
-1	1	-1	1	1	S		-1	1	-1	1	1	S
-1	1	-1	1	1	S		-1	1	-1	1	1	S
-1	1	1	1	1	S		-1	1	1	1	1	S
-1	1	1	1	1	S		-1	1	1	1	1	S
-1	1	-1	1	1	S		-1	1	-1	1	1	S
1	1	1	1	-1	S		1	1	1	1	-1	S
-1	1	1	1	1	S		-1	1	1	1	1	S
1	1	-1	1	1	S		1	1	-1	1	1	S
1	1	-1	1	1	S		1	1	-1	1	1	S
-1	1	-1	1	1	S		-1	1	-1	1	1	S
1	1	-1	1	-1	S		1	1	-1	1	-1	S
-1	1	-1	1	1	S		-1	1	-1	1	1	S
1	1	-1	1	1	S		1	1	-1	1	1	S
1	1	-1	1	1	S		1	1	-1	1	1	S
1	1	1	1	1	S		1	1	1	1	1	S
1	1	1	1	1	S		1	1	1	1	1	S
1	1	-1	1	1	S		1	1	-1	1	1	S
1	1	-1	1	1	S		1	1	-1	1	1	S
1	1	-1	1	-1	S		1	1	-1	1	-1	S
-1	1	-1	1	1	S		-1	1	-1	1	1	S
-1	1	-1	1	1	S		-1	1	-1	1	1	S
1	1	-1	1	1	S		1	1	-1	1	1	S
1	1	1	1	1	S		1	1	1	1	1	S
-1	1	-1	1	1	S		-1	1	-1	1	1	S
1	1	-1	1	-1	S		1	1	-1	1	-1	S
1	1	-1	1	1	S		1	1	-1	1	1	S
-1	1	1	1	1	S		-1	1	1	1	1	S
-1	1	-1	1	1	S		-1	1	-1	1	1	S
1	1	-1	1	1	S		1	1	-1	1	1	S
1	1	-1	1	1	S		1	1	-1	1	1	S
1	1	-1	1	-1	S		1	1	-1	1	-1	S
1	1	-1	1	1	S		1	1	-1	1	1	S
1	1	1	1	1	S		1	1	1	1	1	S
-1	1	-1	1	1	S		-1	1	-1	1	1	S
1	1	-1	1	1	S		1	1	-1	1	1	S
-1	1	-1	1	1	S		-1	1	-1	1	1	S
-1	1	-1	1	1	S		-1	1	-1	1	1	S
-1	1	1	1	1	S		-1	1	1	1	1	S
1	1	1	1	1	S		1	1	1	1	1	S
-1	1	-1	1	1	S		-1	1	-1	1	1	S
-1	1	-1	1	1	S		-1	1	-1	1	1	S
1	1	1	1	1	S		1	1	1	1	1	S
-1	1	-1	1	1	S		-1	1	-1	1	1	S
-1	1	-1	1	1	S		-1	1	-1	1	1	S
1	1	-1	1	-1	S		1	1	-1	1	-1	S
-1	1	1	1	1	S		-1	1	1	1	1	S
-1	1	-1	1	1	S		-1	1	-1	1	1	S
1	1	1	1	1	S		1	1	1	1	1	S
1	1	-1	1	1	S		1	1	-1	1	1	S
1	1	-1	1	1	S		1	1	-1	1	1	S
1	1	-1	1	1	S		1	1	-1	1	1	S
1	1	-1	1	1	S		1	1	-1	1	1	S
1	1	-1	1	-1	S		1	1	-1	1	-1	S
1	1	-1	1	1	S		1	1	-1	1	1	S
-1	1	-1	1	1	S		-1	1	-1	1	1	S
-1	1	-1	1	1	S		1	1	-1	1	1	S
-1	1	-1	1	-1	S		-1	1	-1	1	-1	S
1	1	-1	1	-1	S		1	1	-1	1	-1	S
1	1	-1	1	1	S		1	1	-1	1	1	S
1	1	-1	1	-1	S		1	1	-1	1	-1	S
-1	1	1	1	-1	S		-1	1	1	1	-1	S
-1	1	-1	1	1	S		-1	1	-1	1	1	S
-1	1	1	1	-1	S		-1	1	1	1	-1	S
1	1	-1	1	1	S		1	1	-1	1	1	S
-1	1	-1	1	-1	S		-1	1	-1	1	-1	S
1	1	-1	1	-1	S		1	1	-1	1	-1	S
1	1	-1	1	-1	S		1	1	-1	1	-1	S
1	1	-1	1	-1	S		1	1	-1	1	-1	S
1	1	1	1	-1	S		1	1	1	1	-1	S
-1	1	-1	1	-1	S		-1	1	-1	1	-1	S
1	1	-1	1	-1	S		1	1	-1	1	-1	S
-1	1	-1	1	1	S		-1	1	-1	1	1	S
-1	1	1	1	1	S		-1	1	1	1	1	S
1	1	1	1	1	S		1	1	1	1	1	S
-1	1	1	1	1	S		-1	1	1	1	1	S
-1	1	1	1	1	S		-1	1	1	1	1	S
1	-1	1	1	-1	S		1	-1	1	1	-1	S
-1	-1	1	1	1	S		1	-1	1	1	1	S
-1	1	1	1	1	S		-1	1	1	1	1	S
-1	-1	1	1	1	S		-1	-1	1	1	1	S
-1	-1	1	1	1	S		-1	-1	1	1	1	S
-1	-1	1	1	1	S		-1	-1	1	1	1	S
-1	1	1	1	1	S		-1	1	1	1	1	S
-1	1	1	1	1	S		-1	1	1	1	1	S
-1	-1	1	1	1	S		1	-1	1	1	1	S
-1	1	1	1	1	S		-1	1	1	1	1	S
-1	1	1	1	1	S		-1	1	1	1	1	S
1	1	1	1	1	S		1	1	1	1	1	S
-1	1	1	1	1	S		-1	1	1	1	1	S
-1	1	1	1	1	S		-1	1	1	1	1	S
-1	1	1	1	1	S		-1	1	1	1	1	S
-1	1	1	1	1	S		-1	1	1	1	1	S
-1	1	1	1	1	S		-1	1	1	1	1	S
-1	1	1	1	1	S		-1	1	1	1	1	S
-1	1	1	1	1	S		-1	1	1	1	1	S
-1	1	1	1	1	S		-1	1	1	1	1	S
-1	1	1	1	1	S		-1	1	1	1	1	S
-1	-1	1	1	-1	S		1	-1	1	1	-1	S
-1	-1	1	1	-1	S		-1	-1	1	1	-1	S
1	-1	1	1	1	S		1	-1	1	1	1	S
1	-1	1	1	1	S		1	-1	1	1	1	S
-1	-1	1	1	1	S		-1	-1	1	1	1	S
1	1	1	1	1	S		1	1	1	1	1	S
-1	1	1	1	1	S		-1	1	1	1	1	S
-1	-1	1	1	1	S		-1	-1	1	1	1	S
-1	-1	1	1	1	S		-1	-1	1	1	1	S
-1	1	1	1	1	S		-1	1	1	1	1	S
-1	-1	1	1	1	S		-1	-1	1	1	1	S
-1	-1	1	1	1	S		-1	-1	1	1	1	S
-1	-1	1	1	-1	S		-1	-1	1	1	-1	S
1	1	1	1	-1	S		1	1	1	1	-1	S
-1	-1	1	1	1	S		-1	-1	1	1	1	S
-1	-1	1	1	1	S		-1	-1	1	1	1	S
-1	1	1	1	1	S		-1	1	1	1	1	S
-1	1	1	1	1	S		-1	1	1	1	1	S
-1	1	1	1	1	S		-1	1	1	1	1	S
1	1	1	1	1	S		1	1	1	1	1	S
1	-1	1	1	-1	S		1	-1	1	1	-1	S
-1	-1	1	1	1	S		-1	-1	1	1	1	S
1	-1	1	1	1	S		1	-1	1	1	1	S
1	-1	1	1	1	S		1	-1	1	1	1	S
1	-1	1	1	-1	S		1	-1	1	1	-1	S
-1	-1	1	1	1	S		-1	-1	1	1	1	S
1	1	1	1	1	S		1	1	1	1	1	S
1	-1	1	1	1	S		1	-1	1	1	1	S
-1	1	1	1	1	S		-1	1	1	1	1	S
-1	-1	1	1	-1	S		-1	-1	1	1	-1	S
1	-1	1	1	1	S		1	-1	1	1	1	S
1	1	1	1	1	S		1	1	1	1	1	S
-1	-1	1	1	-1	S		-1	-1	1	1	-1	S
1	-1	1	1	-1	S		1	-1	1	1	-1	S
1	1	1	1	1	S		1	1	1	1	1	S
1	1	1	1	1	S		1	1	1	1	1	S
1	1	1	1	1	S		1	1	1	1	1	S
1	-1	1	1	1	S		1	-1	1	1	1	S
1	-1	1	1	1	S		1	-1	1	1	1	S
-1	1	1	1	1	S		-1	1	1	1	1	S
1	1	1	1	1	S		1	1	1	1	1	S
1	-1	1	1	1	S		1	-1	1	1	1	S
-1	-1	1	1	1	S		-1	-1	1	1	1	S
1	1	1	1	1	S		1	1	1	1	1	S
1	1	1	1	-1	S		-1	1	1	1	-1	S
1	-1	1	1	1	S		1	-1	1	1	1	S
1	1	1	1	-1	S		-1	1	1	1	-1	S
1	-1	1	1	-1	S		1	-1	1	1	-1	S
1	1	1	1	-1	S		-1	1	1	1	-1	S
-1	-1	1	0	1	S		-1	-1	1	0	1	S
-1	-1	-1	-1	1	N		-1	-1	-1	-1	1	N
-1	-1	-1	-1	1	N		-1	-1	-1	-1	1	N
-1	-1	-1	-1	1	N		-1	-1	-1	-1	1	N
-1	-1	-1	-1	-1	N		-1	-1	-1	-1	-1	N
-1	-1	-1	-1	1	N		-1	-1	-1	-1	1	N
-1	-1	-1	-1	1	N		-1	-1	-1	-1	1	N
-1	-1	-1	-1	-1	N		-1	-1	-1	-1	-1	N
-1	-1	-1	-1	-1	N		-1	-1	-1	-1	-1	N
-1	-1	-1	-1	1	N		-1	-1	-1	-1	1	N
-1	-1	-1	-1	-1	N		-1	-1	-1	-1	-1	N
-1	-1	-1	-1	-1	N		-1	-1	-1	-1	-1	N
-1	-1	-1	-1	-1	N		-1	-1	-1	-1	-1	N
-1	-1	-1	-1	1	N		-1	-1	-1	-1	1	N
-1	-1	-1	-1	1	N		-1	-1	-1	-1	1	N
-1	-1	-1	-1	-1	N		-1	-1	-1	-1	-1	N
-1	-1	-1	-1	-1	N		-1	-1	-1	-1	-1	N
-1	-1	-1	-1	-1	N		-1	-1	-1	-1	-1	N
-1	-1	-1	-1	1	N		-1	-1	-1	-1	1	N
-1	-1	-1	-1	1	N		-1	-1	-1	-1	1	N
-1	-1	-1	-1	1	N		-1	-1	-1	-1	1	N
-1	-1	-1	-1	-1	N		-1	-1	-1	-1	-1	N
-1	-1	-1	-1	1	N		-1	-1	-1	-1	1	N
-1	-1	-1	-1	1	N		-1	-1	-1	-1	1	N
-1	-1	-1	-1	-1	N		-1	-1	-1	-1	-1	N
-1	-1	-1	-1	-1	N		-1	-1	-1	-1	-1	N
-1	-1	-1	-1	-1	N		-1	-1	-1	-1	-1	N
-1	-1	-1	-1	1	N		-1	-1	-1	-1	1	N
-1	-1	-1	-1	-1	N		-1	-1	-1	-1	-1	N
-1	-1	-1	-1	-1	N		-1	-1	-1	-1	-1	N
-1	-1	-1	-1	-1	N		-1	-1	-1	-1	-1	N
-1	-1	-1	-1	-1	N		-1	-1	-1	-1	-1	N
-1	-1	-1	-1	-1	N		-1	-1	-1	-1	-1	N
-1	-1	-1	-1	1	N		-1	-1	-1	-1	1	N
-1	-1	-1	-1	-1	N		-1	-1	-1	-1	-1	N
-1	-1	-1	-1	1	N		-1	-1	-1	-1	1	N
-1	-1	-1	-1	-1	N		-1	-1	-1	-1	-1	N
-1	-1	-1	-1	-1	N		-1	-1	-1	-1	-1	N
-1	-1	-1	-1	-1	N		-1	-1	-1	-1	-1	N
-1	-1	-1	-1	1	N		-1	-1	-1	-1	1	N
-1	-1	-1	-1	1	N		-1	-1	-1	-1	1	N
-1	-1	-1	-1	1	N		-1	-1	-1	-1	1	N
-1	-1	-1	-1	1	N		-1	-1	-1	-1	1	N
-1	-1	-1	-1	1	N		-1	-1	-1	-1	1	N
-1	-1	-1	-1	-1	N		-1	-1	-1	-1	-1	N
-1	-1	-1	-1	1	N		-1	-1	-1	-1	1	N
-1	-1	-1	-1	1	N		-1	-1	-1	-1	1	N
-1	-1	-1	-1	1	N		-1	-1	-1	-1	1	N
-1	-1	-1	-1	-1	N		-1	-1	-1	-1	-1	N
-1	-1	-1	-1	-1	N		-1	-1	-1	-1	-1	N
-1	-1	-1	-1	-1	N		-1	-1	-1	-1	-1	N
-1	-1	-1	-1	-1	N		-1	-1	-1	-1	-1	N
-1	-1	-1	-1	1	N		-1	-1	-1	-1	1	N
-1	-1	-1	-1	-1	N		-1	-1	-1	-1	-1	N
-1	-1	-1	-1	1	N		-1	-1	-1	-1	1	N
-1	-1	-1	-1	1	N		-1	-1	-1	-1	1	N
-1	-1	-1	-1	-1	N		-1	-1	-1	-1	-1	N
-1	-1	-1	-1	-1	N		-1	-1	-1	-1	-1	N
-1	-1	-1	-1	-1	N		-1	-1	-1	-1	-1	N
-1	-1	-1	-1	-1	N		-1	-1	-1	-1	-1	N
-1	-1	-1	-1	1	N		-1	-1	-1	-1	1	N
-1	-1	-1	-1	-1	N		-1	-1	-1	-1	-1	N
-1	-1	-1	-1	-1	N		-1	-1	-1	-1	-1	N
-1	-1	-1	-1	-1	N		-1	-1	-1	-1	-1	N
-1	-1	-1	-1	-1	N		-1	-1	-1	-1	-1	N
-1	-1	-1	-1	-1	N		-1	-1	-1	-1	-1	N
-1	-1	-1	-1	-1	N		-1	-1	-1	-1	-1	N
-1	-1	-1	-1	-1	N		-1	-1	-1	-1	-1	N
-1	-1	-1	-1	1	N		-1	-1	-1	-1	1	N
-1	-1	-1	-1	-1	N		-1	-1	-1	-1	-1	N
-1	-1	-1	-1	-1	N		-1	-1	-1	-1	-1	N
-1	-1	-1	-1	-1	N		-1	-1	-1	-1	-1	N
-1	-1	-1	-1	-1	N		-1	-1	-1	-1	-1	N
-1	-1	-1	-1	-1	N		-1	-1	-1	-1	-1	N
-1	-1	-1	-1	-1	N		-1	-1	-1	-1	-1	N
-1	-1	-1	-1	1	N		-1	-1	-1	-1	1	N
-1	-1	-1	-1	1	N		-1	-1	-1	-1	1	N
-1	-1	-1	-1	-1	N		-1	-1	-1	-1	-1	N
-1	-1	-1	-1	-1	N		-1	-1	-1	-1	-1	N
-1	-1	-1	-1	-1	N		-1	-1	-1	-1	-1	N
-1	-1	-1	-1	-1	N		-1	-1	-1	-1	-1	N
-1	-1	-1	-1	-1	N		-1	-1	-1	-1	-1	N
-1	-1	-1	-1	-1	N		-1	-1	-1	-1	-1	N
1	-1	-1	-1	-1	N		1	-1	-1	-1	-1	N
-1	-1	-1	-1	-1	N		-1	-1	-1	-1	-1	N
1	-1	-1	-1	-1	N		1	-1	-1	-1	-1	N
-1	-1	-1	-1	1	N		-1	-1	-1	-1	1	N
-1	-1	-1	-1	-1	N		-1	-1	-1	-1	-1	N
-1	-1	-1	-1	-1	N		-1	-1	-1	-1	-1	N
-1	-1	-1	-1	-1	N		-1	-1	-1	-1	-1	N
-1	-1	-1	-1	-1	N		-1	-1	-1	-1	-1	N
-1	-1	-1	-1	-1	N		-1	-1	-1	-1	-1	N
-1	-1	-1	-1	-1	N		-1	-1	-1	-1	-1	N
-1	-1	-1	-1	-1	N		-1	-1	-1	-1	-1	N
-1	-1	-1	-1	-1	N		-1	-1	-1	-1	-1	N
-1	-1	-1	-1	-1	N		-1	-1	-1	-1	-1	N
-1	-1	-1	-1	-1	N		-1	-1	-1	-1	-1	N
-1	-1	-1	-1	-1	N		-1	-1	-1	-1	-1	N
-1	-1	-1	-1	-1	N		-1	-1	-1	-1	-1	N
-1	-1	-1	-1	-1	N		-1	-1	-1	-1	-1	N
-1	-1	-1	-1	-1	N		-1	-1	-1	-1	-1	N
-1	-1	-1	-1	-1	N		-1	-1	-1	-1	-1	N
-1	-1	-1	-1	-1	N		-1	-1	-1	-1	-1	N
-1	-1	-1	-1	-1	N		-1	-1	-1	-1	-1	N
-1	-1	-1	-1	-1	N		-1	-1	-1	-1	-1	N
-1	-1	-1	-1	-1	N		-1	-1	-1	-1	-1	N
-1	-1	-1	-1	-1	N		-1	-1	-1	-1	-1	N
-1	-1	-1	-1	-1	N		-1	-1	-1	-1	-1	N
-1	-1	-1	-1	-1	N		-1	-1	-1	-1	-1	N
-1	-1	-1	-1	1	N		-1	-1	-1	-1	1	N
-1	-1	-1	-1	-1	N		-1	-1	-1	-1	-1	N
-1	-1	-1	-1	-1	N		-1	-1	-1	-1	-1	N
-1	-1	-1	-1	-1	N		-1	-1	-1	-1	-1	N
-1	-1	-1	-1	-1	N		-1	-1	-1	-1	-1	N
-1	-1	-1	-1	1	N		-1	-1	-1	-1	1	N
-1	-1	-1	-1	-1	N		-1	-1	-1	-1	-1	N
-1	-1	-1	-1	-1	N		-1	-1	-1	-1	-1	N
-1	-1	-1	-1	1	N		-1	-1	-1	-1	1	N
-1	-1	-1	-1	-1	N		-1	-1	-1	-1	-1	N
-1	-1	-1	-1	1	N		-1	-1	-1	-1	1	N
-1	-1	-1	-1	1	N		-1	-1	-1	-1	1	N
-1	-1	-1	-1	-1	N		-1	-1	-1	-1	-1	N
-1	-1	-1	-1	-1	N		-1	-1	-1	-1	-1	N
-1	-1	-1	-1	-1	N		-1	-1	-1	-1	-1	N
-1	-1	-1	-1	-1	N		-1	-1	-1	-1	-1	N
-1	-1	-1	-1	-1	N		-1	-1	-1	-1	-1	N
-1	-1	-1	-1	-1	N		-1	-1	-1	-1	-1	N
-1	-1	-1	-1	1	N		-1	-1	-1	-1	1	N
-1	-1	-1	-1	-1	N		-1	-1	-1	-1	-1	N
-1	-1	-1	-1	1	N		-1	-1	-1	-1	1	N
-1	-1	-1	-1	1	N		-1	-1	-1	-1	1	N
-1	-1	-1	-1	1	N		-1	-1	-1	-1	1	N
-1	-1	-1	-1	1	N		-1	-1	-1	-1	1	N
-1	-1	-1	-1	1	N		-1	-1	-1	-1	1	N
-1	-1	-1	-1	1	N		-1	-1	-1	-1	1	N
-1	-1	-1	-1	1	N		-1	-1	-1	-1	1	N
-1	-1	-1	-1	-1	N		-1	-1	-1	-1	-1	N
-1	-1	-1	-1	-1	N		-1	-1	-1	-1	-1	N
-1	-1	-1	-1	-1	N		-1	-1	-1	-1	-1	N
-1	-1	-1	-1	1	N		-1	-1	-1	-1	1	N
-1	-1	-1	-1	-1	N		-1	-1	-1	-1	-1	N
-1	-1	-1	-1	-1	N		-1	-1	-1	-1	-1	N
-1	-1	-1	-1	-1	N		-1	-1	-1	-1	-1	N
-1	-1	-1	-1	1	N		-1	-1	-1	-1	1	N
-1	-1	-1	0	1	N		-1	-1	-1	0	1	N
-1	-1	-1	-1	-1	N		-1	-1	-1	-1	-1	N
-1	-1	-1	-1	-1	N		-1	-1	-1	-1	-1	N
-1	-1	-1	-1	-1	N		-1	-1	-1	-1	-1	N
-1	-1	-1	-1	-1	N		-1	-1	-1	-1	-1	N
-1	-1	-1	-1	1	N		-1	-1	-1	-1	1	N
-1	-1	-1	-1	-1	N		-1	-1	-1	-1	-1	N

## Sheet: Table G
PW-1: Weights used for knowledge-based optimization										PW-2: Weights used for knowledge-based optimization
Model-2	Model-3	Model-4			%					Model-2	Model-3	Model-4			%
2C2RF*	3C2RF*	4C2RF*	Similarity Information*	Sub-structure Pattern*	Accuracy	Sensitivity	Specificity	Indeterminate Results For Number Of Molecules		2C4RF*	3C2RF*	4C2RF*	Similarity Information*	Sub-structure Pattern*	Accuracy	Sensitivity	Specificity	Indeterminate Results For Number Of Molecules
1, -1	0.4, -0.4	0.3, -0.3	1, -1, 0, 0	1, -0.5	98.16	97.46	100	Nil		1, -1	0.4, -0.4	0.3, -0.3	1, -1, 0, 0	1, -0.5	98.34	97.71	100	Nil
1, -0.8	0.4, -0.4	0.3, -0.3	1, -1, 0, 0	1, -0.5	98.34	97.71	100	Nil		1, -0.8	0.4, -0.4	0.3, -0.3	1, -1, 0, 0	1, -0.5	98.53	97.96	100	Nil
1, -1	0.5, -0.5	0.3, -0.3	1, -1, 0, 0	1, -0.5	98.16	97.46	100	Nil		1, -1	0.5, -0.5	0.3, -0.3	1, -1, 0, 0	1, -0.5	98.34	97.71	100	Nil
1, -0.8	0.5, -0.5	0.3, -0.3	1, -1, 0, 0	1, -0.5	98.34	97.7	100	1		1, -0.8	0.5, -0.5	0.3, -0.3	1, -1, 0, 0	1, -0.5	98.52	97.95	100	1
1, -1	0.7, -0.7	0.3, -0.3	1, -1, 0, 0	1, -0.5	98.16	97.46	100	Nil		1, -1	0.7, -0.7	0.3, -0.3	1, -1, 0, 0	1, -0.5	98.34	97.71	100	Nil
1, -0.8	0.7, -0.7	0.3, -0.3	1, -1, 0, 0	1, -0.5	98.9	98.47	100	Nil		1, -0.8	0.7, -0.7	0.3, -0.3	1, -1, 0, 0	1, -0.5	99.07	98.72	100	Nil
1, -1	0.5, -0.5	0.4, -0.4	1, -1, 0, 0	1, -0.5	98.16	97.46	100	Nil		1, -1	0.5, -0.5	0.4, -0.4	1, -1, 0, 0	1, -0.5	98.34	97.71	100	Nil
1, -0.8	0.5, -0.5	0.4, -0.4	1, -1, 0, 0	1, -0.5	98.34	97.71	100	Nil		1, -0.8	0.5, -0.5	0.4, -0.4	1, -1, 0, 0	1, -0.5	98.52	97.96	100	Nil
1, -1	0.7, -0.7	0.5, -0.5	1, -1, 0, 0	1, -0.5	98.16	97.46	100	Nil		1, -1	0.7, -0.7	0.5, -0.5	1, -1, 0, 0	1, -0.5	98.34	97.71	100	Nil
1, -0.8	0.7, -0.7	0.5, -0.5	1, -1, 0, 0	1, -0.5	98.34	97.7	100	1		1, -0.8	0.7, -0.7	0.5, -0.5	1, -1, 0, 0	1, -0.5	98.52	97.95	100	1
1, -0.8	0.7, -0.7	0.3, -0.3	1, -1, 0, 0	1, -1	98.9	98.47	100	Nil		1, -0.8	0.7, -0.7	0.3, -0.3	1, -1, 0, 0	1, -1	98.22	97.48	100	35
1, -0.8	0.8, -0.4	0.3, -0.4	1, -1, 0, 0	1, -0.5	99.08	98.73	100	Nil		1, -0.8	0.8, -0.4	0.3, -0.4	1, -1, 0, 0	1, -0.5	99.26	98.98	100	Nil
1, -0.8	0.6, -0.4	0.3, -0.4	1, -1, 0, 0	1, -0.5	98.34	97.71	100	Nil		1, -0.8	0.6, -0.4	0.3, -0.4	1, -1, 0, 0	1, -0.5	98.53	97.96	100	Nil
1, -0.8	0.4, -0.3	0.3, -0.3	1, -1, 0, 0	1, -0.5	98.34	97.71	100	Nil		1, -0.8	0.4, -0.3	0.3, -0.3	1, -1, 0, 0	1, -0.5	98.53	97.96	100	Nil
* Weights used for molecules predicted as sensitizer and non-sensitizer are separated by comma (,)

## Sheet: Table H
				% Accuracy
Model	Set	Method	Classifier Method	Internal Test Set	Representative Test Set
Model-1	1	Cross Validation	J48	71.42	74
Model-1	1	Cross Validation	MLP	74.48	78
Model-1	1	Cross Validation	RF	79.59	84
Model-1	1	Cross Validation	SL	71.42	64
Model-1	1	Cross Validation	SMO	71.42	61
Model-1	2	Cross Validation	J48	73.46	76
Model-1	2	Cross Validation	MLP	68.36	81
Model-1	2	Cross Validation	RF	79.59	81
Model-1	2	Cross Validation	SL	68.36	63
Model-1	2	Cross Validation	SMO	74.48	58
Model-1	3	Cross Validation	J48	70.4	79
Model-1	3	Cross Validation	MLP	65.3	81
Model-1	3	Cross Validation	RF	79.59	82
Model-1	3	Cross Validation	SL	66.32	68
Model-1	3	Cross Validation	SMO	70.4	64
Model-1	4	Cross Validation	J48	71.42	74
Model-1	4	Cross Validation	MLP	74.48	78
Model-1	4	Cross Validation	RF	79.59	84
Model-1	4	Cross Validation	SL	71.42	64
Model-1	4	Cross Validation	SMO	71.42	61
Model-1	5	Cross Validation	J48	70.41	76
Model-1	5	Cross Validation	MLP	65.31	80
Model-1	5	Cross Validation	RF	78.57	81
Model-1	5	Cross Validation	SL	68.37	71
Model-1	5	Cross Validation	SMO	71.43	65
Model-1	1	Direct Method	J48	90	76
Model-1	1	Direct Method	MLP	75	79
Model-1	1	Direct Method	RF	100	81
Model-1	1	Direct Method	SL	80	66
Model-1	1	Direct Method	SMO	80	56
Model-1	2	Direct Method	J48	90	76
Model-1	2	Direct Method	MLP	65	73
Model-1	2	Direct Method	RF	95	81
Model-1	2	Direct Method	SL	85	64
Model-1	2	Direct Method	SMO	90	58
Model-1	3	Direct Method	J48	100	77
Model-1	3	Direct Method	MLP	70	80
Model-1	3	Direct Method	RF	95	81
Model-1	3	Direct Method	SL	85	64
Model-1	3	Direct Method	SMO	85	62
Model-1	4	Direct Method	J48	90	76
Model-1	4	Direct Method	MLP	75	79
Model-1	4	Direct Method	RF	100	81
Model-1	4	Direct Method	SL	80	66
Model-1	4	Direct Method	SMO	80	56
Model-1	5	Direct Method	J48	90	74
Model-1	5	Direct Method	MLP	70	79
Model-1	5	Direct Method	RF	85	78
Model-1	5	Direct Method	SL	80	70
Model-1	5	Direct Method	SMO	85	61
Model-1	1	Separation Method	J48	70	79
Model-1	1	Separation Method	MLP	70	71
Model-1	1	Separation Method	RF	70	83
Model-1	1	Separation Method	SL	80	58
Model-1	1	Separation Method	SMO	80	64
Model-1	2	Separation Method	J48	70	79
Model-1	2	Separation Method	MLP	80	80
Model-1	2	Separation Method	RF	75	81
Model-1	2	Separation Method	SL	85	65
Model-1	2	Separation Method	SMO	80	64
Model-1	3	Separation Method	J48	70	79
Model-1	3	Separation Method	MLP	70	81
Model-1	3	Separation Method	RF	70	80
Model-1	3	Separation Method	SL	80	59
Model-1	3	Separation Method	SMO	80	63
Model-1	4	Separation Method	J48	70	79
Model-1	4	Separation Method	MLP	70	71
Model-1	4	Separation Method	RF	70	83
Model-1	4	Separation Method	SL	80	58
Model-1	4	Separation Method	SMO	80	64
Model-1	5	Separation Method	J48	75	76
Model-1	5	Separation Method	MLP	70	76
Model-1	5	Separation Method	RF	75	80
Model-1	5	Separation Method	SL	75	62
Model-1	5	Separation Method	SMO	80	67
Model-2	1	Cross Validation	J48	74.4	92
Model-2	1	Cross Validation	MLP	73.08	82
Model-2	1	Cross Validation	RF	77.57	97
Model-2	1	Cross Validation	SL	74.67	62
Model-2	1	Cross Validation	SMO	74.67	61
Model-2	2	Cross Validation	J48	70.44	79
Model-2	2	Cross Validation	MLP	75.46	86
Model-2	2	Cross Validation	RF	77.83	97
Model-2	2	Cross Validation	SL	74.67	62
Model-2	2	Cross Validation	SMO	73.87	57
Model-2	3	Cross Validation	J48	74.14	82
Model-2	3	Cross Validation	MLP	72.82	88
Model-2	3	Cross Validation	RF	77.83	94
Model-2	3	Cross Validation	SL	79.15	65
Model-2	3	Cross Validation	SMO	79.54	64
Model-2	4	Cross Validation	J48	75.19	92
Model-2	4	Cross Validation	MLP	74.67	79
Model-2	4	Cross Validation	RF	78.36	96
Model-2	4	Cross Validation	SL	75.46	65
Model-2	4	Cross Validation	SMO	72.55	61
Model-2	5	Cross Validation	J48	76.25	80
Model-2	5	Cross Validation	MLP	75.73	89
Model-2	5	Cross Validation	RF	78.62	94
Model-2	5	Cross Validation	SL	75.16	67
Model-2	5	Cross Validation	SMO	79.95	63
Model-2	1	Direct Method	J48	71.05	80
Model-2	1	Direct Method	MLP	68.42	76
Model-2	1	Direct Method	RF	71.05	87
Model-2	1	Direct Method	SL	77.63	63
Model-2	1	Direct Method	SMO	75	62
Model-2	2	Direct Method	J48	68.42	81
Model-2	2	Direct Method	MLP	76.31	77
Model-2	2	Direct Method	RF	75	87
Model-2	2	Direct Method	SL	78.94	63
Model-2	2	Direct Method	SMO	72.36	58
Model-2	3	Direct Method	J48	72.36	81
Model-2	3	Direct Method	MLP	68.42	82
Model-2	3	Direct Method	RF	77.63	87
Model-2	3	Direct Method	SL	77.63	65
Model-2	3	Direct Method	SMO	76.31	63
Model-2	4	Direct Method	J48	73.68	79
Model-2	4	Direct Method	MLP	75	77
Model-2	4	Direct Method	RF	76.31	89
Model-2	4	Direct Method	SL	75	65
Model-2	4	Direct Method	SMO	75	62
Model-2	5	Direct Method	J48	73.68	79
Model-2	5	Direct Method	MLP	76.32	80
Model-2	5	Direct Method	RF	77.63	89
Model-2	5	Direct Method	SL	76.32	61
Model-2	5	Direct Method	SMO	76.32	64
Model-2	1	Separation Method	J48	71.05	78
Model-2	1	Separation Method	MLP	71.05	77
Model-2	1	Separation Method	RF	72.36	87
Model-2	1	Separation Method	SL	75	59
Model-2	1	Separation Method	SMO	69.73	64
Model-2	2	Separation Method	J48	77.63	83
Model-2	2	Separation Method	MLP	78.94	84
Model-2	2	Separation Method	RF	73.68	85
Model-2	2	Separation Method	SL	71.05	58
Model-2	2	Separation Method	SMO	72.36	57
Model-2	3	Separation Method	J48	73.68	81
Model-2	3	Separation Method	MLP	84.21	83
Model-2	3	Separation Method	RF	77.63	87
Model-2	3	Separation Method	SL	84.21	64
Model-2	3	Separation Method	SMO	85.52	65
Model-2	4	Separation Method	J48	71.05	78
Model-2	4	Separation Method	MLP	78.94	82
Model-2	4	Separation Method	RF	72.36	87
Model-2	4	Separation Method	SL	71.05	58
Model-2	4	Separation Method	SMO	69.73	63
Model-2	5	Separation Method	J48	77.63	84
Model-2	5	Separation Method	MLP	80.26	87
Model-2	5	Separation Method	RF	78.94	87
Model-2	5	Separation Method	SL	78.94	62
Model-2	5	Separation Method	SMO	84.21	63
Model-3	1	Cross Validation	J48	65.41	50
Model-3	1	Cross Validation	MLP	65.41	49
Model-3	1	Cross Validation	RF	69.96	71
Model-3	1	Cross Validation	SL	69.96	45
Model-3	1	Cross Validation	SMO	68.93	48
Model-3	2	Cross Validation	J48	66.66	52
Model-3	2	Cross Validation	MLP	67.91	54
Model-3	2	Cross Validation	RF	70	75
Model-3	2	Cross Validation	SL	67.08	44
Model-3	2	Cross Validation	SMO	68.75	53
Model-3	3	Cross Validation	J48	62.78	66
Model-3	3	Cross Validation	MLP	64.16	56
Model-3	3	Cross Validation	RF	71.25	71
Model-3	3	Cross Validation	SL	69.16	49
Model-3	3	Cross Validation	SMO	67.91	52
Model-3	4	Cross Validation	J48	65.41	50
Model-3	4	Cross Validation	MLP	64.16	51
Model-3	4	Cross Validation	RF	67.91	73
Model-3	4	Cross Validation	SL	69.16	45
Model-3	4	Cross Validation	SMO	67.91	48
Model-3	5	Cross Validation	J48	68.33	63
Model-3	5	Cross Validation	MLP	64.58	70
Model-3	5	Cross Validation	RF	72.5	72
Model-3	5	Cross Validation	SL	68.75	54
Model-3	5	Cross Validation	SMO	68.75	52
Model-3	1	Direct Method	J48	58.33	52
Model-3	1	Direct Method	MLP	60.41	61
Model-3	1	Direct Method	RF	70.83	68
Model-3	1	Direct Method	SL	62.5	46
Model-3	1	Direct Method	SMO	62.5	50
Model-3	2	Direct Method	J48	58.33	60
Model-3	2	Direct Method	MLP	60.41	62
Model-3	2	Direct Method	RF	66.66	72
Model-3	2	Direct Method	SL	64.58	46
Model-3	2	Direct Method	SMO	62.5	55
Model-3	3	Direct Method	J48	66.66	58
Model-3	3	Direct Method	MLP	68.75	57
Model-3	3	Direct Method	RF	68.75	67
Model-3	3	Direct Method	SL	62.5	57
Model-3	3	Direct Method	SMO	60.41	55
Model-3	4	Direct Method	J48	58.33	52
Model-3	4	Direct Method	MLP	60.41	60
Model-3	4	Direct Method	RF	70.83	70
Model-3	4	Direct Method	SL	62.5	46
Model-3	4	Direct Method	SMO	64.58	50
Model-3	5	Direct Method	J48	75	65
Model-3	5	Direct Method	MLP	72.91	69
Model-3	5	Direct Method	RF	79.16	71
Model-3	5	Direct Method	SL	66.66	59
Model-3	5	Direct Method	SMO	70.83	54
Model-3	1	Separation Method	J48	66.66	51
Model-3	1	Separation Method	MLP	65.58	58
Model-3	1	Separation Method	RF	81.25	66
Model-3	1	Separation Method	SL	62.5	46
Model-3	1	Separation Method	SMO	62.5	47
Model-3	2	Separation Method	J48	66.66	57
Model-3	2	Separation Method	MLP	60.41	67
Model-3	2	Separation Method	RF	77.08	69
Model-3	2	Separation Method	SL	68.75	46
Model-3	2	Separation Method	SMO	64.58	49
Model-3	3	Separation Method	J48	68.75	61
Model-3	3	Separation Method	MLP	66.66	64
Model-3	3	Separation Method	RF	70.83	64
Model-3	3	Separation Method	SL	64.58	46
Model-3	3	Separation Method	SMO	58.55	50
Model-3	4	Separation Method	J48	66.66	51
Model-3	4	Separation Method	MLP	64.58	56
Model-3	4	Separation Method	RF	81.25	67
Model-3	4	Separation Method	SL	62.5	46
Model-3	4	Separation Method	SMO	62.5	47
Model-3	5	Separation Method	J48	68.75	56
Model-3	5	Separation Method	MLP	60.41	68
Model-3	5	Separation Method	RF	72.91	63
Model-3	5	Separation Method	SL	64.58	54
Model-3	5	Separation Method	SMO	62.5	48
Model-4	1	Cross Validation	J48	70.08	52
Model-4	1	Cross Validation	MLP	72.76	61
Model-4	1	Cross Validation	RF	72.32	65
Model-4	1	Cross Validation	SL	75.89	51
Model-4	1	Cross Validation	SMO	75	49
Model-4	2	Cross Validation	J48	69.64	57
Model-4	2	Cross Validation	MLP	71.87	62
Model-4	2	Cross Validation	RF	73.21	66
Model-4	2	Cross Validation	SL	75	52
Model-4	2	Cross Validation	SMO	74.55	52
Model-4	3	Cross Validation	J48	70.98	60
Model-4	3	Cross Validation	MLP	68.75	55
Model-4	3	Cross Validation	RF	73.21	65
Model-4	3	Cross Validation	SL	71.87	49
Model-4	3	Cross Validation	SMO	71.87	49
Model-4	4	Cross Validation	J48	70.08	55
Model-4	4	Cross Validation	MLP	70.53	55
Model-4	4	Cross Validation	RF	72.76	65
Model-4	4	Cross Validation	SL	75.45	49
Model-4	4	Cross Validation	SMO	75.45	50
Model-4	5	Cross Validation	J48	71.43	57
Model-4	5	Cross Validation	MLP	69.19	72
Model-4	5	Cross Validation	RF	75	65
Model-4	5	Cross Validation	SL	74.55	57
Model-4	5	Cross Validation	SMO	76.34	57
Model-4	1	Direct Method	J48	62.22	49
Model-4	1	Direct Method	MLP	66.66	55
Model-4	1	Direct Method	RF	68.88	59
Model-4	1	Direct Method	SL	62.22	50
Model-4	1	Direct Method	SMO	73.33	53
Model-4	2	Direct Method	J48	66.66	55
Model-4	2	Direct Method	MLP	73.33	60
Model-4	2	Direct Method	RF	71.11	60
Model-4	2	Direct Method	SL	66.66	56
Model-4	2	Direct Method	SMO	71.11	53
Model-4	3	Direct Method	J48	64.44	56
Model-4	3	Direct Method	MLP	68.88	55
Model-4	3	Direct Method	RF	68.88	59
Model-4	3	Direct Method	SL	62.22	50
Model-4	3	Direct Method	SMO	77.77	51
Model-4	4	Direct Method	J48	57.77	52
Model-4	4	Direct Method	MLP	75.55	51
Model-4	4	Direct Method	RF	71.11	61
Model-4	4	Direct Method	SL	62.22	50
Model-4	4	Direct Method	SMO	73.33	52
Model-4	5	Direct Method	J48	80	52
Model-4	5	Direct Method	MLP	73.33	65
Model-4	5	Direct Method	RF	77.78	58
Model-4	5	Direct Method	SL	77.78	54
Model-4	5	Direct Method	SMO	82.22	53
Model-4	1	Separation Method	J48	82.22	57
Model-4	1	Separation Method	MLP	77.77	57
Model-4	1	Separation Method	RF	84.44	62
Model-4	1	Separation Method	SL	82.22	49
Model-4	1	Separation Method	SMO	77.77	49
Model-4	2	Separation Method	J48	73.33	51
Model-4	2	Separation Method	MLP	73.33	57
Model-4	2	Separation Method	RF	80	62
Model-4	2	Separation Method	SL	84.44	52
Model-4	2	Separation Method	SMO	80	55
Model-4	3	Separation Method	J48	73.33	55
Model-4	3	Separation Method	MLP	80	56
Model-4	3	Separation Method	RF	84.44	62
Model-4	3	Separation Method	SL	80	48
Model-4	3	Separation Method	SMO	82.22	49
Model-4	4	Separation Method	J48	82.22	57
Model-4	4	Separation Method	MLP	77.77	51
Model-4	4	Separation Method	RF	82.22	61
Model-4	4	Separation Method	SL	82.22	49
Model-4	4	Separation Method	SMO	80	50
Model-4	5	Separation Method	J48	73.33	57
Model-4	5	Separation Method	MLP	71.11	58
Model-4	5	Separation Method	RF	68.89	58
Model-4	5	Separation Method	SL	73.33	46
Model-4	5	Separation Method	SMO	73.33	53

## Sheet: Table I
Models
	Model 2 (2C4RF)
	Original	Random1	Random2	Random3	Random4	Random5	Random6	Random7	Random8	Random9	Random10
	TRAINING	TRAINING	TRAINING	TRAINING	TRAINING	TRAINING	TRAINING	TRAINING	TRAINING	TRAINING	TRAINING
TP	195	175	168	173	173	163	161	161	179	163	152
FN	34	54	61	56	56	66	68	68	59	66	75
FP	48	111	98	103	98	120	112	115	112	120	111
TN	102	39	52	47	52	30	38	35	29	30	41
% Accuracy	78.36	56.46	58.04	58.04	59.36	50.92	52.5	51.71	54.88	50.92	50.92
% CCR	76.5764	51.2096	54.0146	53.4396	55.1063	45.5895	47.8195	46.8195	47.8887	45.5895	46.967
% Sensitivity	85.1528	76.4192	73.3624	75.5459	75.5459	71.179	70.3057	70.3057	75.2101	71.179	66.9604
% Specificity	68	26	34.6667	31.3333	34.6667	20	25.3333	23.3333	20.5674	20	26.9737
	Model 2 (2C2RF)
	Original	Random1	Random2	Random3	Random4	Random5	Random6	Random7	Random8	Random9	Random10
	TRAINING	TRAINING	TRAINING	TRAINING	TRAINING	TRAINING	TRAINING	TRAINING	TRAINING	TRAINING	TRAINING
TP	193	36	43	82	89	51	126	31	179	36	48
FN	36	114	109	93	95	101	86	142	59	114	98
FP	48	59	69	97	96	65	118	58	112	59	45
TN	102	170	158	107	99	162	49	221	29	170	188
% Accuracy	77.83	54.35	53.03	49.86	49.6	56.2	46.17	55.75	54.88	54.35	62.26
% CCR	76.1397	49.1179	48.9465	49.6541	49.5694	52.4591	44.3876	48.5653	47.8887	49.1179	56.7817
% Sensitivity	84.2795	24	28.2895	46.8571	48.3696	33.5526	59.434	17.9191	75.2101	24	32.8767
% Specificity	68	74.2358	69.6035	52.451	50.7692	71.3656	29.3413	79.2115	20.5674	74.2358	80.6867
	Model 3 (3C2RF)
	Original	Random1	Random2	Random3	Random4	Random5	Random6	Random7	Random8	Random9	Random10
	TRAINING	TRAINING	TRAINING	TRAINING	TRAINING	TRAINING	TRAINING	TRAINING	TRAINING	TRAINING	TRAINING
TP	49	29	28	27	27	26	35	28	24	32	26
FN	41	61	62	63	63	64	58	62	65	60	64
FP	31	45	32	44	51	45	44	50	45	45	45
TN	119	105	118	106	99	105	103	100	106	103	105
% Accuracy	70	55.83	60.83	55.41	52.5	54.58	57.5	53.33	54.16	56.25	54.58
% CCR	66.8889	51.1111	54.8889	50.3333	48	49.4444	53.8512	48.8889	48.5825	52.1886	49.4444
% Sensitivity	54.4444	32.2222	31.1111	30	30	28.8889	37.6344	31.1111	26.9663	34.7826	28.8889
% Specificity	79.3333	70	78.6667	70.6667	66	70	70.068	66.6667	70.1987	69.5946	70
	Model 4 (4C2RF)
	Original	Random1	Random2	Random3	Random4	Random5	Random6	Random7	Random8	Random9	Random10
	TRAINING	TRAINING	TRAINING	TRAINING	TRAINING	TRAINING	TRAINING	TRAINING	TRAINING	TRAINING	TRAINING
TP	36	18	11	12	6	12	12	21	18	12	20
FN	38	56	63	62	68	62	62	53	56	62	54
FP	22	16	21	21	26	22	22	23	23	16	28
TN	128	134	129	129	124	128	128	127	127	134	122
% Accuracy	73.21	67.85	62.5	62.94	58.03	62.5	62.5	66.07	64.73	65.17	63.39
% CCR	66.991	56.8288	50.4324	51.1081	45.3874	50.7748	50.7748	56.5225	54.4955	52.7748	54.1802
% Sensitivity	48.6486	24.3243	14.8649	16.2162	8.10811	16.2162	16.2162	28.3784	24.3243	16.2162	27.027
% Specificity	85.3333	89.3333	86	86	82.6667	85.3333	85.3333	84.6667	84.6667	89.3333	81.3333

[truncated: 8 more sheets: Table J, Table K, Table L, Table M, Table N, Table O, Table P, Table Q]
